# Supplementary material for: 2-Hy­droxy­pyridinium p-toluene­sulfonate
Source: Acta Crystallogr Sect E Struct Rep Online. 2012 May 12;68(Pt 6):o1669. doi: 10.1107/S1600536812019873 (PMC3379266; doi:10.1107/S1600536812019873)
Supplement: Supplementary file 1 [file e-68-o1669-sup1.cif]

##############################################################################
#                                                                            #
# This CIF contains the data in a paper accepted for publication in          #
# Acta Crystallographica Section E. It conforms to the requirements of       #
# Notes for Authors for Acta Crystallographica Section E, and has been       #
# peer reviewed under the auspices of the IUCr Commission on Journals.       #
#                                                                            #
# Full details of the Crystallographic Information File format               #
# are given in the paper "The Crystallographic Information File (CIF):       #
# a New Standard Archive File for Crystallography" by S. R. Hall, F. H.      #
# Allen and I. D. Brown [Acta Cryst. (1991), A47, 655-685].                  #
#                                                                            #
# The current version of the core CIF dictionary is obtainable from          #
# ftp://ftp.iucr.org/pub/cif_core.dic.                                       #
#                                                                            #
# Software is freely available for graphical display of the structure(s)     #
# in this CIF. For information consult the CIF software page                 #
# http://www.iucr.org/resources/cif/software.                                #
#                                                                            #
# This file may be used for bona fide research purposes within the           #
# scientific community so long as proper attribution is given to the journal # 
# article from which it was obtained.                                        #
#                                                                            #
##############################################################################
data_I
_audit_creation_method     SHELXL97
_chemical_name_systematic
;
2-Hydroxypyridinium <i>p</i>-toluenesulfonate
;
_chemical_name_common     ?
_chemical_formula_moiety     'C5 H6 N O +, C7 H7 O3 S -'
_chemical_formula_sum     'C12 H13 N O4 S'
_chemical_formula_iupac     'C5 H6 N O +, C7 H7 O3 S -'
_chemical_formula_weight     267.29
_chemical_melting_point     ?
_symmetry_cell_setting     orthorhombic
_symmetry_space_group_name_H-M     'P b c a'
_symmetry_space_group_name_Hall     '-P 2ac 2ab'
loop_
    _symmetry_equiv_pos_as_xyz
    'x, y, z'
    '-x+1/2, -y, z+1/2'
    '-x, y+1/2, -z+1/2'
    'x+1/2, -y+1/2, -z'
    '-x, -y, -z'
    'x-1/2, y, -z-1/2'
    'x, -y-1/2, z-1/2'
    '-x-1/2, y-1/2, z'
_cell_length_a     10.293(2)
_cell_length_b     14.484(3)
_cell_length_c     15.708(3)
_cell_angle_alpha     90.00
_cell_angle_beta     90.00
_cell_angle_gamma     90.00
_cell_volume     2341.8(8)
_cell_formula_units_Z     8
_cell_measurement_reflns_used     3450
_cell_measurement_theta_min     6.21
_cell_measurement_theta_max     55.28
_cell_measurement_temperature     293(2)
_exptl_crystal_description     block
_exptl_crystal_colour     colourless
_exptl_crystal_size_max     0.3
_exptl_crystal_size_mid     0.3
_exptl_crystal_size_min     0.2
_exptl_crystal_density_diffrn     1.516
_exptl_crystal_density_meas     ?
_exptl_crystal_density_method     'not measured'
_exptl_crystal_F_000     1120
_exptl_absorpt_coefficient_mu     0.283
_exptl_absorpt_correction_type     multi-scan
_exptl_absorpt_process_details     '(CrystalClear; Rigaku, 2005)'
_exptl_absorpt_correction_T_min     0.4887
_exptl_absorpt_correction_T_max     1.0000
_exptl_special_details     ?
_diffrn_ambient_temperature     293(2)
_diffrn_radiation_type     MoK\a
_diffrn_radiation_wavelength     0.71073
_diffrn_radiation_source     'fine-focus sealed tube'
_diffrn_radiation_monochromator     graphite
_diffrn_measurement_device_type     'Rigaku Mercury CCD'
_diffrn_measurement_method     \w
_diffrn_detector_area_resol_mean     ?
_diffrn_reflns_number     23178
_diffrn_reflns_av_R_equivalents     0.0750
_diffrn_reflns_av_sigmaI/netI     0.0537
_diffrn_reflns_theta_min     3.10
_diffrn_reflns_theta_max     27.48
_diffrn_reflns_theta_full     27.48
_diffrn_measured_fraction_theta_max     0.999
_diffrn_measured_fraction_theta_full     0.999
_diffrn_reflns_limit_h_min     -13
_diffrn_reflns_limit_h_max     13
_diffrn_reflns_limit_k_min     -18
_diffrn_reflns_limit_k_max     18
_diffrn_reflns_limit_l_min     -20
_diffrn_reflns_limit_l_max     20
_diffrn_standards_number     ?
_diffrn_standards_interval_count     ?
_diffrn_standards_interval_time     ?
_diffrn_standards_decay_%     ?
_refine_special_details     ?
_reflns_number_total     2688
_reflns_number_gt     2239
_reflns_threshold_expression     I>2\s(I)
_refine_ls_structure_factor_coef     Fsqd
_refine_ls_matrix_type     full
_refine_ls_R_factor_all     0.0557
_refine_ls_R_factor_gt     0.0455
_refine_ls_wR_factor_gt     0.1054
_refine_ls_wR_factor_ref     0.1110
_refine_ls_goodness_of_fit_ref     1.085
_refine_ls_restrained_S_all     1.085
_refine_ls_number_reflns     2688
_refine_ls_number_parameters     169
_refine_ls_number_restraints     0
_refine_ls_number_constraints     0
_refine_ls_hydrogen_treatment     mixed
_refine_ls_weighting_scheme     calc
_refine_ls_weighting_details
         'calc w=1/[\s^2^(Fo^2^)+(0.0362P)^2^+1.2062P] where P=(Fo^2^+2Fc^2^)/3'
_atom_sites_solution_hydrogens     geom
_atom_sites_solution_primary     direct
_atom_sites_solution_secondary     difmap
_refine_ls_shift/su_max     0.000
_refine_ls_shift/su_mean     0.000
_refine_diff_density_max     0.258
_refine_diff_density_min     -0.405
_refine_ls_extinction_method     'SHELXL97 (Sheldrick, 2008)'
_refine_ls_extinction_coef     0.0347(16)
_refine_ls_extinction_expression
                                  'Fc^*^=kFc[1+0.001xFc^2^\l^3^/sin(2\q)]^-1/4^'
loop_
    _atom_type_symbol
    _atom_type_description
    _atom_type_scat_dispersion_real
    _atom_type_scat_dispersion_imag
    _atom_type_scat_source
    'C' 'C' 0.0033 0.0016
                         'International Tables Vol C Tables 4.2.6.8 and 6.1.1.4'
    'H' 'H' 0.0000 0.0000
                         'International Tables Vol C Tables 4.2.6.8 and 6.1.1.4'
    'N' 'N' 0.0061 0.0033
                         'International Tables Vol C Tables 4.2.6.8 and 6.1.1.4'
    'O' 'O' 0.0106 0.0060
                         'International Tables Vol C Tables 4.2.6.8 and 6.1.1.4'
    'S' 'S' 0.1246 0.1234
                         'International Tables Vol C Tables 4.2.6.8 and 6.1.1.4'
_computing_data_collection     'CrystalClear (Rigaku, 2005)'
_computing_cell_refinement     'CrystalClear (Rigaku, 2005)'
_computing_data_reduction     'CrystalClear (Rigaku, 2005)'
_computing_structure_solution     'SHELXS97 (Sheldrick, 2008)'
_computing_structure_refinement     'SHELXL97 (Sheldrick, 2008)'
_computing_molecular_graphics     'SHELXTL (Sheldrick, 2008)'
_computing_publication_material     'SHELXL97 (Sheldrick, 2008)'
loop_
    _atom_site_type_symbol
    _atom_site_label
    _atom_site_fract_x
    _atom_site_fract_y
    _atom_site_fract_z
    _atom_site_U_iso_or_equiv
    _atom_site_adp_type
    _atom_site_calc_flag
    _atom_site_refinement_flags
    _atom_site_occupancy
    _atom_site_symmetry_multiplicity
    _atom_site_disorder_assembly
    _atom_site_disorder_group
    C C1 0.5889(2) 0.09901(16) 0.81599(13) 0.0461(6) Uani d . 1 1 . .
    H H1A 0.6382 0.0453 0.8315 0.069 Uiso calc R 1 1 . .
    H H1B 0.4989 0.0890 0.8291 0.069 Uiso calc R 1 1 . .
    H H1C 0.6203 0.1514 0.8473 0.069 Uiso calc R 1 1 . .
    C C2 0.6034(2) 0.11654(13) 0.72297(12) 0.0322(4) Uani d . 1 1 . .
    C C3 0.5108(2) 0.08731(14) 0.66618(13) 0.0356(5) Uani d . 1 1 . .
    H H3 0.4365 0.0580 0.6862 0.043 Uiso calc R 1 1 . .
    C C4 0.52611(19) 0.10060(14) 0.58087(12) 0.0335(5) Uani d . 1 1 . .
    H H4 0.4625 0.0804 0.5431 0.040 Uiso calc R 1 1 . .
    C C5 0.63523(18) 0.14370(13) 0.55080(12) 0.0277(4) Uani d . 1 1 . .
    C C6 0.72725(19) 0.17508(14) 0.60638(12) 0.0318(4) Uani d . 1 1 . .
    H H6 0.8007 0.2055 0.5863 0.038 Uiso calc R 1 1 . .
    C C7 0.7102(2) 0.16122(13) 0.69220(13) 0.0342(5) Uani d . 1 1 . .
    H H7 0.7728 0.1827 0.7301 0.041 Uiso calc R 1 1 . .
    C C8 0.53344(18) 0.14460(13) 0.19333(12) 0.0309(4) Uani d . 1 1 . .
    C C9 0.65239(19) 0.10354(14) 0.20266(13) 0.0352(5) Uani d . 1 1 . .
    H H9 0.6890 0.0961 0.2564 0.042 Uiso calc R 1 1 . .
    C C10 0.7158(2) 0.07393(14) 0.13220(14) 0.0401(5) Uani d . 1 1 . .
    H H10 0.7970 0.0464 0.1378 0.048 Uiso calc R 1 1 . .
    C C11 0.6624(2) 0.08387(17) 0.05305(14) 0.0446(5) Uani d . 1 1 . .
    H H11 0.7052 0.0622 0.0049 0.054 Uiso calc R 1 1 . .
    C C12 0.5470(2) 0.12556(16) 0.04656(14) 0.0424(5) Uani d . 1 1 . .
    H H12 0.5097 0.1342 -0.0068 0.051 Uiso calc R 1 1 . .
    N N1 0.48537(16) 0.15481(12) 0.11587(10) 0.0344(4) Uani d . 1 1 . .
    H H1D 0.4112 0.1814 0.1101 0.041 Uiso calc R 1 1 . .
    O O1 0.45846(14) 0.17554(12) 0.25338(10) 0.0446(4) Uani d . 1 1 . .
    H H1 0.498(3) 0.167(2) 0.303(2) 0.095(12) Uiso d . 1 1 . .
    O O2 0.53381(14) 0.17679(12) 0.40618(9) 0.0477(4) Uani d . 1 1 . .
    O O3 0.70545(15) 0.06576(10) 0.41196(9) 0.0426(4) Uani d . 1 1 . .
    O O4 0.75191(14) 0.22574(10) 0.42828(8) 0.0397(4) Uani d . 1 1 . .
    S S1 0.65917(5) 0.15323(3) 0.44102(3) 0.03132(18) Uani d . 1 1 . .
loop_
    _atom_site_aniso_label
    _atom_site_aniso_U_11
    _atom_site_aniso_U_22
    _atom_site_aniso_U_33
    _atom_site_aniso_U_12
    _atom_site_aniso_U_13
    _atom_site_aniso_U_23
    C1 0.0660(16) 0.0449(13) 0.0273(11) -0.0031(11) 0.0006(10) -0.0002(9)
    C2 0.0433(11) 0.0285(10) 0.0247(9) 0.0050(8) -0.0003(8) -0.0014(7)
    C3 0.0343(11) 0.0397(11) 0.0326(10) -0.0038(9) 0.0056(9) -0.0006(9)
    C4 0.0306(10) 0.0415(11) 0.0286(10) -0.0020(8) -0.0021(8) -0.0025(9)
    C5 0.0277(9) 0.0317(10) 0.0238(9) 0.0053(7) 0.0003(7) -0.0008(7)
    C6 0.0293(10) 0.0340(10) 0.0322(10) -0.0016(8) 0.0004(8) 0.0006(8)
    C7 0.0358(11) 0.0358(10) 0.0310(10) -0.0011(8) -0.0075(8) -0.0037(8)
    C8 0.0290(10) 0.0348(10) 0.0290(10) -0.0036(8) 0.0013(8) 0.0003(8)
    C9 0.0335(11) 0.0398(11) 0.0321(10) 0.0004(8) -0.0045(8) 0.0026(9)
    C10 0.0370(11) 0.0381(11) 0.0451(12) 0.0086(9) 0.0020(9) 0.0002(10)
    C11 0.0507(13) 0.0492(13) 0.0338(11) 0.0092(11) 0.0069(10) -0.0043(10)
    C12 0.0469(13) 0.0534(13) 0.0269(10) 0.0036(10) -0.0019(9) -0.0005(10)
    N1 0.0289(8) 0.0432(10) 0.0309(9) 0.0013(7) -0.0033(7) 0.0022(7)
    O1 0.0335(8) 0.0702(11) 0.0302(8) 0.0100(7) 0.0000(6) -0.0018(8)
    O2 0.0349(8) 0.0804(12) 0.0276(7) 0.0126(8) -0.0024(6) 0.0046(8)
    O3 0.0529(9) 0.0417(9) 0.0331(8) 0.0064(7) 0.0033(7) -0.0075(6)
    O4 0.0386(8) 0.0428(8) 0.0377(8) 0.0030(6) 0.0099(6) 0.0051(7)
    S1 0.0296(3) 0.0402(3) 0.0241(3) 0.0057(2) 0.00163(18) 0.0007(2)
_geom_special_details     ?
loop_
    _geom_bond_atom_site_label_1
    _geom_bond_atom_site_label_2
    _geom_bond_site_symmetry_2
    _geom_bond_distance
    _geom_bond_publ_flag
    C1 C2 . 1.491(3) ?
    C1 H1A . 0.9600 ?
    C1 H1B . 0.9600 ?
    C1 H1C . 0.9600 ?
    C2 C7 . 1.364(3) ?
    C2 C3 . 1.373(3) ?
    C3 C4 . 1.363(3) ?
    C3 H3 . 0.9300 ?
    C4 C5 . 1.369(3) ?
    C4 H4 . 0.9300 ?
    C5 C6 . 1.366(3) ?
    C5 S1 . 1.7474(19) ?
    C6 C7 . 1.374(3) ?
    C6 H6 . 0.9300 ?
    C7 H7 . 0.9300 ?
    C8 O1 . 1.299(2) ?
    C8 N1 . 1.322(2) ?
    C8 C9 . 1.369(3) ?
    C9 C10 . 1.355(3) ?
    C9 H9 . 0.9300 ?
    C10 C11 . 1.367(3) ?
    C10 H10 . 0.9300 ?
    C11 C12 . 1.336(3) ?
    C11 H11 . 0.9300 ?
    C12 N1 . 1.330(3) ?
    C12 H12 . 0.9300 ?
    N1 H1D . 0.8600 ?
    O1 H1 . 0.89(4) ?
    O2 S1 . 1.4425(15) ?
    O3 S1 . 1.4284(15) ?
    O4 S1 . 1.4333(16) ?
loop_
    _geom_angle_atom_site_label_1
    _geom_angle_atom_site_label_2
    _geom_angle_atom_site_label_3
    _geom_angle_site_symmetry_1
    _geom_angle_site_symmetry_3
    _geom_angle
    _geom_angle_publ_flag
    C2 C1 H1A . . 109.5 ?
    C2 C1 H1B . . 109.5 ?
    H1A C1 H1B . . 109.5 ?
    C2 C1 H1C . . 109.5 ?
    H1A C1 H1C . . 109.5 ?
    H1B C1 H1C . . 109.5 ?
    C7 C2 C3 . . 118.42(18) ?
    C7 C2 C1 . . 120.61(19) ?
    C3 C2 C1 . . 120.97(19) ?
    C4 C3 C2 . . 120.99(19) ?
    C4 C3 H3 . . 119.5 ?
    C2 C3 H3 . . 119.5 ?
    C3 C4 C5 . . 119.90(18) ?
    C3 C4 H4 . . 120.0 ?
    C5 C4 H4 . . 120.0 ?
    C6 C5 C4 . . 120.00(18) ?
    C6 C5 S1 . . 120.44(15) ?
    C4 C5 S1 . . 119.49(15) ?
    C5 C6 C7 . . 119.34(19) ?
    C5 C6 H6 . . 120.3 ?
    C7 C6 H6 . . 120.3 ?
    C2 C7 C6 . . 121.31(18) ?
    C2 C7 H7 . . 119.3 ?
    C6 C7 H7 . . 119.3 ?
    O1 C8 N1 . . 114.05(18) ?
    O1 C8 C9 . . 127.14(19) ?
    N1 C8 C9 . . 118.81(18) ?
    C10 C9 C8 . . 118.75(19) ?
    C10 C9 H9 . . 120.6 ?
    C8 C9 H9 . . 120.6 ?
    C9 C10 C11 . . 121.1(2) ?
    C9 C10 H10 . . 119.5 ?
    C11 C10 H10 . . 119.5 ?
    C12 C11 C10 . . 118.3(2) ?
    C12 C11 H11 . . 120.8 ?
    C10 C11 H11 . . 120.8 ?
    N1 C12 C11 . . 120.4(2) ?
    N1 C12 H12 . . 119.8 ?
    C11 C12 H12 . . 119.8 ?
    C8 N1 C12 . . 122.64(18) ?
    C8 N1 H1D . . 118.7 ?
    C12 N1 H1D . . 118.7 ?
    C8 O1 H1 . . 109(2) ?
    O3 S1 O4 . . 112.53(9) ?
    O3 S1 O2 . . 112.76(10) ?
    O4 S1 O2 . . 111.68(10) ?
    O3 S1 C5 . . 107.00(9) ?
    O4 S1 C5 . . 106.83(9) ?
    O2 S1 C5 . . 105.48(9) ?
loop_
    _geom_hbond_atom_site_label_D
    _geom_hbond_atom_site_label_H
    _geom_hbond_atom_site_label_A
    _geom_hbond_site_symmetry_A
    _geom_hbond_distance_DH
    _geom_hbond_distance_HA
    _geom_hbond_distance_DA
    _geom_hbond_angle_DHA
    _geom_hbond_publ_flag
    O1 H1 O2 . 0.89(4) 1.66(4) 2.523(2) 160(3) yes
    N1 H1D O4 6_556 0.86 1.86 2.704(2) 166.1 yes
    O1 H1 S1 . 0.89(4) 2.73(4) 3.6139(18) 169(3) no
    N1 H1D S1 6_556 0.86 2.75 3.4747(18) 143.4 no
data_global
_journal_date_recd_electronic     2012-04-16
_journal_date_accepted     2012-05-03
_journal_name_full     'Acta Crystallographica, Section E'
_journal_year     2012
_journal_volume     68
_journal_issue      6
_journal_page_first     o1669
_journal_page_last     o1669
_journal_paper_category     QO
_journal_paper_doi     10.1107/S1600536812019873
_journal_coeditor_code     BH2431
_publ_contact_author_name     'Yu Jin'
_publ_contact_author_address
;
Ordered Matter Science Research Center
Southeast University
Nanjing 211189
People's Republic of China
;
_publ_contact_author_email     jinyunihao@yahoo.cn
_publ_contact_author_fax     ?
_publ_contact_author_phone     15295506092
_publ_section_title
;
2-Hydroxypyridinium <i>p</i>-toluenesulfonate
;
loop_
    _publ_author_name
    _publ_author_address
    'Jin, Yu'
;
Ordered Matter Science Research Center
Southeast University
Nanjing 211189
People's Republic of China
;
