# Supplementary material for: 2-Hy­droxy­pyridinium p-toluene­sulfonate
Source: Acta Crystallogr Sect E Struct Rep Online. 2012 May 12;68(Pt 6):o1669. doi: 10.1107/S1600536812019873 (PMC3379266; doi:10.1107/S1600536812019873)
Supplement: Supplementary file 2 [file e-68-o1669-Isup2.hkl]

# 
# h,k,l, Fc-squared, Fo-squared, sigma(Fo-squared) and status flag 
# 
data_I
_shelx_title ' 1 in Pbca' 
_shelx_refln_list_code          4 
_shelx_F_calc_maximum      400.88 
_exptl_crystal_F_000      1120.00 
_reflns_d_resolution_high  0.7702 
 
loop_ 
 _symmetry_equiv_pos_as_xyz 
 'x, y, z' 
 '-x+1/2, -y, z+1/2' 
 '-x, y+1/2, -z+1/2' 
 'x+1/2, -y+1/2, -z' 
 '-x, -y, -z' 
 'x-1/2, y, -z-1/2' 
 'x, -y-1/2, z-1/2' 
 '-x-1/2, y-1/2, z' 
 
_cell_length_a    10.2934 
_cell_length_b    14.4835 
_cell_length_c    15.7081 
_cell_angle_alpha  90.000 
_cell_angle_beta   90.000 
_cell_angle_gamma  90.000 
 
_shelx_F_squared_multiplier     1.000 
 
loop_ 
 _refln_index_h 
 _refln_index_k 
 _refln_index_l 
 _refln_F_squared_calc 
 _refln_F_squared_meas 
 _refln_F_squared_sigma 
 _refln_observed_status 
   2   0   0      982.13      756.69     26.59 o 
   4   0   0    15593.77    16461.85   1087.86 o 
   6   0   0     7389.46     7970.28    443.10 o 
   8   0   0      226.51      212.16     17.12 o 
  10   0   0     1660.95     1597.27    119.04 o 
  12   0   0        0.22       16.77     16.05 o 
   2   1   0    70367.01    59607.78   1342.15 o 
   4   1   0     6476.01     6157.57    193.75 o 
   6   1   0      309.02      409.08     14.66 o 
   8   1   0     1263.43     1280.44     53.41 o 
  10   1   0       95.07      106.02     11.48 o 
  12   1   0      203.01      179.99     29.35 o 
   2   2   0       22.82       15.56      2.43 o 
   4   2   0     3221.71     3553.98     99.89 o 
   6   2   0      158.44      150.74      7.38 o 
   8   2   0      235.18      257.38     14.22 o 
  10   2   0      960.85      830.35     75.52 o 
  12   2   0       13.16       30.82     18.94 o 
   2   3   0    51502.73    51974.84   1671.66 o 
   4   3   0     1991.47     2083.13     55.28 o 
   6   3   0     1122.13     1206.54     39.47 o 
   8   3   0      303.52      291.42     15.22 o 
  10   3   0      236.77      193.45     18.75 o 
  12   3   0        0.19        0.03      7.30 o 
   0   4   0   160706.81   119238.09  19175.96 o 
   2   4   0    14388.01    14789.30    450.43 o 
   4   4   0      867.80      852.85     22.65 o 
   6   4   0     7408.61     7730.69    308.48 o 
   8   4   0        2.19        2.90      3.31 o 
  10   4   0      321.94      298.09     25.43 o 
  12   4   0        0.19        0.12      7.41 o 
   2   5   0    10570.11    10729.11    412.46 o 
   4   5   0      403.55      385.13     11.33 o 
   6   5   0      639.58      592.11     20.97 o 
   8   5   0     1780.30     1691.63     70.68 o 
  10   5   0        5.58       14.84      8.55 o 
  12   5   0      338.95      303.75     38.00 o 
   0   6   0     2449.99     3191.03   1947.24 o 
   2   6   0     2755.25     3105.43    100.68 o 
   4   6   0       15.79        5.46      2.17 o 
   6   6   0     1878.69     1870.65     65.84 o 
   8   6   0       73.13       72.60      9.85 o 
  10   6   0      869.72      899.55     68.95 o 
  12   6   0       16.28       17.96     11.09 o 
   2   7   0     1300.36     1464.77     44.46 o 
   4   7   0     4602.14     4427.76    159.82 o 
   6   7   0       34.60       44.25      4.56 o 
   8   7   0      131.46      126.50     13.20 o 
  10   7   0       25.00       25.04      9.63 o 
  12   7   0      142.93      142.48     23.35 o 
   0   8   0     1162.21     1021.65     43.86 o 
   2   8   0     1315.71     1387.36     45.91 o 
   4   8   0     2919.18     2998.88    109.37 o 
   6   8   0        4.13       10.00      4.36 o 
   8   8   0      348.29      308.60     26.10 o 
  10   8   0      152.36      157.82     20.80 o 
  12   8   0       70.30      116.17     22.37 o 
   2   9   0      525.20      536.98     20.69 o 
   4   9   0       19.14       28.66      8.52 o 
   6   9   0      823.50      859.35     45.34 o 
   8   9   0      782.20      776.43     55.66 o 
  10   9   0       61.33       92.77     16.19 o 
   0  10   0     2428.87     2426.13    126.45 o 
   2  10   0     1052.25      975.12     36.73 o 
   4  10   0       77.36       83.05      8.97 o 
   6  10   0     1252.20     1246.99     64.29 o 
   8  10   0        9.67        6.73      6.72 o 
  10  10   0      220.05      254.46     29.36 o 
   2  11   0     1027.98      989.62     41.40 o 
   4  11   0     4951.02     4739.62    238.15 o 
   6  11   0      170.89      143.90     13.69 o 
   8  11   0       50.72       71.84     12.80 o 
  10  11   0        2.94        6.47      8.53 o 
   0  12   0     4307.13     4320.65    274.14 o 
   2  12   0      128.28      143.58     11.58 o 
   4  12   0      495.59      427.01     22.64 o 
   6  12   0      864.96      828.65     59.89 o 
   8  12   0        4.99        4.77     13.47 o 
  10  12   0        1.98       28.16     12.85 o 
   2  13   0        0.68        3.88      4.25 o 
   4  13   0       25.45       24.33      5.38 o 
   6  13   0       22.17        9.52      7.17 o 
   8  13   0       10.59       14.08      8.85 o 
   0  14   0      400.06      361.81     29.82 o 
   2  14   0      431.42      409.45     23.22 o 
   4  14   0       18.56       28.56      5.49 o 
   6  14   0      305.27      293.04     28.76 o 
   8  14   0       15.85       41.05     13.31 o 
   2  15   0      539.73      552.34     31.39 o 
   4  15   0      474.72      410.51     29.29 o 
   6  15   0        7.30       -7.93      7.93 o 
   8  15   0      429.15      394.53     54.69 o 
   0  16   0     1153.45     1141.82    116.26 o 
   2  16   0        2.07        4.00      4.84 o 
   4  16   0        5.30       17.96     10.85 o 
   6  16   0      564.88      468.80     58.58 o 
   2  17   0      108.85       96.51     14.49 o 
   4  17   0       56.32       63.11     21.72 o 
   0  18   0       56.10       65.32     20.62 o 
   2  18   0      101.61      126.46     31.94 o 
   2   1   1        4.26        5.47      0.67 o 
   3   1   1     1635.64     1493.69     22.25 o 
   4   1   1     5481.64     5791.26    120.34 o 
   5   1   1     1004.42      962.41     19.46 o 
   6   1   1       67.97       45.78      3.31 o 
   7   1   1      274.82      283.40      9.06 o 
   8   1   1      378.28      375.98     13.02 o 
   9   1   1       12.98       18.47      4.40 o 
  10   1   1      112.59      102.93      7.69 o 
  11   1   1       23.10       31.47      5.74 o 
  12   1   1      155.63      129.38     16.70 o 
  13   1   1       28.83       28.24     12.70 o 
   0   2   1     8516.36     8619.06    115.87 o 
   1   2   1    17736.47    17745.94    208.24 o 
   2   2   1      638.78      578.07      8.04 o 
   3   2   1      318.92      292.78      4.71 o 
   4   2   1     1265.26     1221.56     21.94 o 
   5   2   1      579.44      506.06     10.82 o 
   6   2   1     3586.63     3759.50     94.93 o 
   7   2   1      819.26      790.56     22.04 o 
   8   2   1      436.69      396.72     13.22 o 
   9   2   1     1349.45     1367.40     44.20 o 
  10   2   1     1516.68     1403.89     50.83 o 
  11   2   1       13.08       22.56      5.49 o 
  12   2   1        3.50        7.79      5.64 o 
  13   2   1      114.39      118.90     22.00 o 
   1   3   1     2300.70     2405.43     30.20 o 
   2   3   1      681.62      771.32      8.80 o 
   3   3   1    12280.06    11802.81    241.57 o 
   4   3   1      288.88      231.99      4.86 o 
   5   3   1      209.13      165.57      4.49 o 
   6   3   1      661.68      668.76     16.37 o 
   7   3   1     1065.86      993.80     25.71 o 
   8   3   1     1407.70     1354.83     40.27 o 
   9   3   1      540.21      542.52     19.00 o 
  10   3   1      304.73      312.01     16.81 o 
  11   3   1      212.60      209.24     19.17 o 
  12   3   1       10.32       11.03      6.49 o 
  13   3   1      242.01      266.54     35.26 o 
   0   4   1     5882.45     7763.28   1702.51 o 
   1   4   1    22182.63    22175.04    486.77 o 
   2   4   1    42508.01    41454.43   1013.00 o 
   3   4   1       10.64       12.63      1.24 o 
   4   4   1      804.33      830.15     15.14 o 
   5   4   1      206.48      223.44      5.49 o 
   6   4   1      395.94      338.75      9.30 o 
   7   4   1      241.19      221.00      7.47 o 
   8   4   1       73.43       80.77      5.19 o 
   9   4   1      691.38      640.11     27.18 o 
  10   4   1      236.35      190.94     13.81 o 
  11   4   1      460.31      467.92     29.08 o 
  12   4   1       50.15       42.97      8.89 o 
  13   4   1       21.53       50.02     14.42 o 
   1   5   1      528.67      515.76     10.46 o 
   2   5   1       94.73       84.47      3.54 o 
   3   5   1      933.18      976.83     17.89 o 
   4   5   1     2438.14     2788.63     61.76 o 
   5   5   1        6.93        1.50      2.08 o 
   6   5   1      608.02      578.84     13.92 o 
   7   5   1      119.86      122.98      5.52 o 
   8   5   1       44.02       46.16      4.69 o 
   9   5   1      265.91      254.16     13.10 o 
  10   5   1       14.05       21.51      6.09 o 
  11   5   1       64.93       73.65     10.54 o 
  12   5   1      245.10      240.39     22.12 o 
   0   6   1     1143.00     1280.42     39.85 o 
   1   6   1      165.73      224.90      6.36 o 
   2   6   1       47.69       75.89      2.65 o 
   3   6   1      786.28      838.48     16.95 o 
   4   6   1       35.89       24.17      3.76 o 
   5   6   1     4009.11     4063.54    128.77 o 
   6   6   1      936.81      924.87     22.28 o 
   7   6   1       79.18       94.84      5.72 o 
   8   6   1       19.44       27.96      5.13 o 
   9   6   1       75.02       90.66      9.00 o 
  10   6   1      248.72      255.87     18.29 o 
  11   6   1        3.58       13.76      6.92 o 
  12   6   1       19.68       46.95     13.65 o 
   1   7   1        9.57       10.92      2.23 o 
   2   7   1      169.25      179.88      6.55 o 
   3   7   1    11833.11    12355.73    334.30 o 
   4   7   1      847.25      877.68     20.17 o 
   5   7   1      156.56      154.71      5.33 o 
   6   7   1      111.41      119.15      5.88 o 
   7   7   1      975.20      965.39     31.46 o 
   8   7   1      996.71      936.72     40.68 o 
   9   7   1      463.54      480.29     25.92 o 
  10   7   1       43.55       49.16      8.24 o 
  11   7   1       59.99       74.75     11.26 o 
  12   7   1        9.67       40.25     10.09 o 
   0   8   1     2113.89     1963.84     67.55 o 
   1   8   1     3852.03     3969.82    106.10 o 
   2   8   1    11143.85    11665.11    361.24 o 
   3   8   1      598.93      605.43     14.90 o 
   4   8   1      103.41       96.78      4.97 o 
   5   8   1     4442.71     4575.60    129.36 o 
   6   8   1      634.87      635.55     20.40 o 
   7   8   1      906.31      841.06     30.71 o 
   8   8   1        0.01        4.98      3.97 o 
   9   8   1       70.88       73.91      9.69 o 
  10   8   1        1.36       -3.64      5.29 o 
  11   8   1      314.64      329.15     25.47 o 
  12   8   1       33.20       22.70      8.94 o 
   1   9   1      782.30      770.83     19.46 o 
   2   9   1      178.46      201.92      7.00 o 
   3   9   1     3256.44     3481.76     94.49 o 
   4   9   1       50.19       55.11      3.59 o 
   5   9   1      330.10      305.38     10.17 o 
   6   9   1      116.84      141.68      7.53 o 
   7   9   1        2.94        1.80      3.52 o 
   8   9   1        9.84       15.36      4.98 o 
   9   9   1      369.38      334.49     22.69 o 
  10   9   1       33.79       32.26      7.82 o 
  11   9   1       57.08       85.28     12.83 o 
   0  10   1      400.51      432.02     19.75 o 
   1  10   1        5.08       10.76      2.50 o 
   2  10   1      248.26      252.35      8.68 o 
   3  10   1      133.11      142.80      6.53 o 
   4  10   1      218.49      223.25      8.12 o 
   5  10   1      149.84      151.57      7.00 o 
   6  10   1       21.70       33.22      4.81 o 
   7  10   1      651.36      617.24     29.77 o 
   8  10   1       62.24       63.70      8.40 o 
   9  10   1        5.12        3.93      4.99 o 
  10  10   1        6.22        3.22      5.44 o 
  11  10   1       34.25       59.92     12.37 o 
   1  11   1       84.73      104.17     12.37 o 
   2  11   1       72.70       84.59      5.26 o 
   3  11   1     2788.54     2754.71     86.92 o 
   4  11   1      350.13      305.79     12.05 o 
   5  11   1      305.11      302.06     12.94 o 
   6  11   1      353.65      353.10     18.25 o 
   7  11   1      251.70      257.74     15.68 o 
   8  11   1       29.84       28.92      6.83 o 
   9  11   1       91.00      107.00     12.72 o 
  10  11   1       28.28       27.75      8.63 o 
   0  12   1     1601.71     1406.41     70.63 o 
   1  12   1     1958.01     2026.22     61.97 o 
   2  12   1        0.01        6.57      3.10 o 
   3  12   1       40.11       48.00      4.19 o 
   4  12   1      191.11      153.30      7.76 o 
   5  12   1     1095.50     1033.30     36.31 o 
   6  12   1        5.94        7.12      4.36 o 
   7  12   1        0.81        3.68      4.75 o 
   8  12   1       14.82       22.19      7.53 o 
   9  12   1       85.51      114.35     13.29 o 
  10  12   1       30.21       26.48      8.46 o 
   1  13   1      145.05      168.95     12.44 o 
   2  13   1      282.54      318.19     26.61 o 
   3  13   1     1132.44     1094.77     35.74 o 
   4  13   1        7.33        6.91      2.83 o 
   5  13   1        1.83        2.01      3.39 o 
   6  13   1        3.41       10.08      4.48 o 
   7  13   1      205.21      224.90     17.54 o 
   8  13   1        0.75       -3.04      5.25 o 
   9  13   1      268.48      269.40     23.54 o 
   0  14   1       41.93       40.21      6.44 o 
   1  14   1      423.79      449.80     18.38 o 
   2  14   1        5.70       10.36      3.65 o 
   3  14   1        1.25        0.50      2.63 o 
   4  14   1      126.06      130.85      9.14 o 
   5  14   1        1.01       15.90      4.49 o 
   6  14   1       12.84       28.27      6.76 o 
   7  14   1      143.05      142.79     14.86 o 
   8  14   1       13.57       13.84      7.43 o 
   1  15   1       56.46       60.14      5.75 o 
   2  15   1       49.85       51.81      5.44 o 
   3  15   1       24.38       22.82      4.45 o 
   4  15   1       25.76       24.82      5.68 o 
   5  15   1      113.57       78.41     11.90 o 
   6  15   1      375.07      321.37     25.63 o 
   7  15   1        2.79        5.64      7.80 o 
   8  15   1       88.44      129.68     21.85 o 
   0  16   1      164.79      142.62     13.38 o 
   1  16   1       15.33       17.66      4.93 o 
   2  16   1       22.85       20.39      4.98 o 
   3  16   1      109.48      136.37     18.60 o 
   4  16   1        6.80       14.50      6.22 o 
   5  16   1      295.47      273.86     24.71 o 
   6  16   1       45.18       59.96     13.58 o 
   1  17   1       31.78       40.98      6.60 o 
   2  17   1       68.62       66.09     12.73 o 
   3  17   1       92.96       93.80     13.33 o 
   4  17   1        0.09       -3.12      7.53 o 
   5  17   1       17.43        8.36      9.55 o 
   0  18   1        1.17       10.50      8.55 o 
   1  18   1       62.45       61.76     10.00 o 
   2  18   1        0.03        2.21      6.51 o 
   3  18   1       54.98       52.48     15.15 o 
   1   0   2        9.48        1.55      0.58 o 
   2   0   2    12725.03    12343.02    238.87 o 
   3   0   2      544.10      446.39      9.43 o 
   4   0   2       97.29       73.92      5.02 o 
   5   0   2      108.12       66.32      3.81 o 
   6   0   2     2210.27     2401.21     90.79 o 
   7   0   2       97.65       92.17      7.33 o 
   8   0   2       58.32       50.55     11.46 o 
   9   0   2       21.53       20.47      6.10 o 
  10   0   2     1093.34     1117.88     64.08 o 
  11   0   2      592.90      555.94     45.10 o 
  12   0   2      336.47      297.45     31.52 o 
  13   0   2      270.22      219.02     43.60 o 
   1   1   2     3172.85     3004.45     27.25 o 
   2   1   2     4555.88     4488.85     51.13 o 
   3   1   2     2453.86     2050.24     31.34 o 
   4   1   2       14.17       16.62      2.21 o 
   5   1   2      976.34     1052.93     21.55 o 
   6   1   2      370.91      326.25      8.50 o 
   7   1   2       79.09       78.53      4.15 o 
   8   1   2     3051.48     3157.13     97.68 o 
   9   1   2     1558.74     1658.67     56.25 o 
  10   1   2       20.38       29.84      5.41 o 
  11   1   2       64.55       80.47      8.41 o 
  12   1   2      150.26      133.09     16.00 o 
  13   1   2        0.13      -10.15     10.15 o 
   0   2   2      947.61      919.10     12.74 o 
   1   2   2     1171.62     1108.43      9.96 o 
   2   2   2     1071.09     1014.82     16.28 o 
   3   2   2       93.94       90.40      2.86 o 
   4   2   2      195.64      181.39      3.58 o 
   5   2   2      230.69      241.92      5.77 o 
   6   2   2       13.62       31.98      3.70 o 
   7   2   2      193.57      198.66      6.99 o 
   8   2   2      330.99      307.70     11.34 o 
   9   2   2      722.62      687.42     24.75 o 
  10   2   2       91.16       96.34      8.07 o 
  11   2   2       67.33       65.68      7.80 o 
  12   2   2      213.84      193.80     20.21 o 
  13   2   2      141.58      156.26     25.11 o 
   1   3   2     8913.23     9281.26    123.85 o 
   2   3   2       23.13       34.07      1.28 o 
   3   3   2     3451.24     3575.17     68.45 o 
   4   3   2     1623.27     1830.52     30.35 o 
   5   3   2      896.19      955.91     18.57 o 
   6   3   2      157.84      149.63      4.79 o 
   7   3   2      572.20      568.38     15.85 o 
   8   3   2      158.01      193.64      8.14 o 
   9   3   2       10.25       22.27      4.33 o 
  10   3   2        6.58       12.67      4.54 o 
  11   3   2       33.99       29.96      6.74 o 
  12   3   2       46.18       50.71      9.35 o 
  13   3   2        4.44       -0.08      7.64 o 
   0   4   2      244.98      314.73     20.57 o 
   1   4   2     2438.97     2767.78     43.32 o 
   2   4   2       22.36       43.48      2.50 o 
   3   4   2      652.95      609.66      6.35 o 
   4   4   2      961.29      854.26     17.97 o 
   5   4   2     2269.36     2263.17     44.58 o 
   6   4   2     2746.91     2692.76     62.26 o 
   7   4   2      217.64      199.44      8.40 o 
   8   4   2       41.02       63.53      6.43 o 
   9   4   2      164.09      156.99     10.53 o 
  10   4   2      383.78      409.22     20.71 o 
  11   4   2      127.49      161.05     13.99 o 
  12   4   2       28.48       20.54      7.33 o 
   1   5   2      277.98      300.44      5.19 o 
   2   5   2     2724.05     2765.39     70.91 o 
   3   5   2      847.18      718.62     12.38 o 
   4   5   2        2.11        2.76      1.55 o 
   5   5   2      257.86      313.79     10.30 o 
   6   5   2      138.63      147.41      6.33 o 
   7   5   2      784.19      769.74     24.12 o 
   8   5   2     2044.80     2032.66     74.48 o 
   9   5   2     1137.20     1149.14     46.35 o 
  10   5   2       51.87       40.14      7.06 o 
  11   5   2       25.98       45.98     10.23 o 
  12   5   2      241.20      285.20     25.12 o 
   0   6   2      101.11      112.24     13.43 o 
   1   6   2        6.93       28.32      1.75 o 
   2   6   2        0.37        1.77      1.17 o 
   3   6   2     3427.68     3687.66     78.75 o 
   4   6   2     4567.47     4838.43    105.90 o 
   5   6   2     1236.54     1138.50     28.59 o 
   6   6   2     1060.21     1061.09     31.01 o 
   7   6   2     2987.19     2858.11     98.33 o 
   8   6   2      129.81      101.21      9.45 o 
   9   6   2      623.81      556.63     25.42 o 
  10   6   2       56.81       66.76      8.60 o 
  11   6   2       18.11       23.82      7.48 o 
  12   6   2      394.15      387.08     31.47 o 
   1   7   2     2872.76     3193.99     78.35 o 
   2   7   2     3716.20     4031.28     97.98 o 
   3   7   2        4.06       39.11      2.80 o 
   4   7   2       44.74       56.18      3.69 o 
   5   7   2      341.40      338.59     10.16 o 
   6   7   2        4.70        7.73      4.10 o 
   7   7   2      736.05      697.79     27.31 o 
   8   7   2      157.55      155.57      9.86 o 
   9   7   2      515.95      445.10     24.32 o 
  10   7   2       10.36        8.80      5.55 o 
  11   7   2        0.02        9.66      6.11 o 
  12   7   2       10.92       11.09      7.38 o 
   0   8   2       25.37       21.04      2.91 o 
   1   8   2       40.15       48.94      3.17 o 
   2   8   2      415.05      406.19     10.88 o 
   3   8   2     1561.83     1467.06     34.22 o 
   4   8   2      275.49      270.45      8.48 o 
   5   8   2       36.84       49.53      3.79 o 
   6   8   2       13.83       15.32      3.56 o 
   7   8   2      368.96      350.48     15.82 o 
   8   8   2        5.10        9.55      4.31 o 
   9   8   2        9.04        7.80      4.89 o 
  10   8   2      137.46      156.78     15.24 o 
  11   8   2       50.97       85.45     13.51 o 
  12   8   2       13.74       21.93      9.06 o 
   1   9   2       24.51       29.97      2.59 o 
   2   9   2      471.00      476.17     14.48 o 
   3   9   2     1058.35     1038.76     26.71 o 
   4   9   2      243.34      251.47      7.92 o 
   5   9   2      164.40      168.67      7.24 o 
   6   9   2      734.45      702.38     23.88 o 
   7   9   2      225.11      206.56     14.66 o 
   8   9   2      121.37      145.11     11.93 o 
   9   9   2       31.98       39.25      7.68 o 
  10   9   2       83.58       79.46     11.04 o 
  11   9   2        6.39       13.16      8.66 o 
   0  10   2     2664.65     2729.07    100.66 o 
   1  10   2      882.11      831.01     55.32 o 
   2  10   2      321.17      325.40     12.40 o 
   3  10   2        0.01       -1.02      2.26 o 
   4  10   2     1718.82     1833.06     50.44 o 
   5  10   2      546.86      522.66     17.21 o 
   6  10   2      524.79      497.30     19.41 o 
   7  10   2      641.04      635.31     32.85 o 
   8  10   2       70.43       62.63      7.99 o 
   9  10   2      204.98      199.47     16.88 o 
  10  10   2      127.90      180.18     16.92 o 
  11  10   2       55.16       63.94     12.55 o 
   1  11   2       30.15       34.83      3.51 o 
   2  11   2     2210.27     2242.73     68.45 o 
   3  11   2      654.90      650.47     20.39 o 
   4  11   2      518.41      507.53     16.43 o 
   5  11   2       19.61       31.25      7.45 o 
   6  11   2      486.28      470.85     19.72 o 
   7  11   2      212.64      193.96     14.60 o 
   8  11   2      180.40      173.14     14.61 o 
   9  11   2      477.99      427.57     28.85 o 
  10  11   2      147.20      185.92     18.26 o 
   0  12   2       23.28       45.27      7.43 o 
   1  12   2       33.79       52.81      4.52 o 
   2  12   2      165.48      166.61      8.27 o 
   3  12   2      606.48      545.94     20.05 o 
   4  12   2      451.45      414.74     14.69 o 
   5  12   2      124.65      141.92      9.38 o 
   6  12   2      145.42      138.46      9.75 o 
   7  12   2      106.99       94.26      9.40 o 
   8  12   2        0.66       11.77      7.31 o 
   9  12   2        2.44        3.63      5.48 o 
  10  12   2        7.82        4.82      7.74 o 
   1  13   2        0.52        4.03      2.70 o 
   2  13   2      117.18      112.32     13.94 o 
   3  13   2      101.16       87.93      6.48 o 
   4  13   2       98.49       92.27      6.83 o 
   5  13   2      359.95      323.01     16.96 o 
   6  13   2      141.23      141.51     11.27 o 
   7  13   2        0.00        4.50      5.18 o 
   8  13   2       38.51       57.39     11.62 o 
   9  13   2       63.57       64.45     12.74 o 
   0  14   2     1179.83     1214.19     57.78 o 
   1  14   2      278.73      269.85     12.56 o 
   2  14   2      166.56      140.03      8.72 o 
   3  14   2      146.36      134.22      7.76 o 
   4  14   2      577.56      579.53     27.02 o 
   5  14   2       26.07       26.08      6.14 o 
   6  14   2       43.94       35.89      8.34 o 
   7  14   2        0.15       -2.30      6.55 o 
   8  14   2       16.78       20.38      8.20 o 
   1  15   2       47.48       54.44      5.50 o 
   2  15   2      492.64      457.94     22.52 o 
   3  15   2      443.97      516.51     81.99 o 
   4  15   2      313.83      304.20     18.39 o 
   5  15   2       95.92       98.96     11.10 o 
   6  15   2      542.31      508.31     37.52 o 
   7  15   2        0.07        7.67      7.33 o 
   0  16   2       87.40       88.13     11.51 o 
   1  16   2       84.03       78.61      6.99 o 
   2  16   2       45.00       39.87      6.82 o 
   3  16   2        6.54        4.91      4.81 o 
   4  16   2      138.02      147.69     21.78 o 
   5  16   2       31.18       63.56     13.81 o 
   6  16   2       82.91      116.06     17.19 o 
   1  17   2        1.13       -1.31      4.20 o 
   2  17   2       10.30        7.51      5.26 o 
   3  17   2       76.38       84.13     12.23 o 
   4  17   2        1.50        4.09      8.51 o 
   5  17   2       24.41        7.47      6.42 o 
   0  18   2       31.11       37.29     11.37 o 
   1  18   2       17.92       33.84     11.63 o 
   2  18   2        2.99       -0.54      6.60 o 
   3  18   2        0.02        5.95      9.55 o 
   1   1   3      550.09      529.87      6.46 o 
   2   1   3    10718.92    10556.42    173.91 o 
   3   1   3     1756.06     1689.72     26.28 o 
   4   1   3     1500.97     1409.50     25.13 o 
   5   1   3      284.58      286.64      7.26 o 
   6   1   3      830.65      835.73     21.03 o 
   7   1   3      229.01      218.99      7.61 o 
   8   1   3       11.89       16.32      3.06 o 
   9   1   3      131.63      142.14      7.84 o 
  10   1   3      247.06      229.61     13.17 o 
  11   1   3       36.17       47.29      9.52 o 
  12   1   3       25.00       33.89     10.08 o 
  13   1   3       22.51       -0.09     10.09 o 
   0   2   3    29861.31    33426.80   3637.06 o 
   1   2   3     1886.06     1791.31     20.05 o 
   2   2   3     4000.16     3815.62     55.18 o 
   3   2   3      998.78     1002.42     12.07 o 
   4   2   3      286.25      243.46      4.38 o 
   5   2   3     2702.36     2764.64     59.05 o 
   6   2   3     1094.52     1038.48     24.00 o 
   7   2   3        2.44       19.24      3.21 o 
   8   2   3      165.51      177.24      7.75 o 
   9   2   3      108.22      115.57      7.77 o 
  10   2   3        0.67        2.10      3.49 o 
  11   2   3      427.57      437.60     23.90 o 
  12   2   3      464.46      456.57     34.96 o 
  13   2   3        2.47        2.88      8.16 o 
   1   3   3     2373.55     2441.95     30.37 o 
   2   3   3     6306.41     6033.61     72.93 o 
   3   3   3      356.92      349.48      7.73 o 
   4   3   3      455.82      640.76     12.23 o 
   5   3   3       24.11       36.42      1.90 o 
   6   3   3      229.24      222.73      5.74 o 
   7   3   3     2042.91     2095.13     54.60 o 
   8   3   3     2430.28     2535.56     86.15 o 
   9   3   3      465.10      502.65     22.53 o 
  10   3   3      532.68      486.87     24.09 o 
  11   3   3        7.81       11.52      5.03 o 
  12   3   3       16.39       19.58      8.34 o 
  13   3   3       40.89       36.30     14.00 o 
   0   4   3        0.31       11.36      2.30 o 
   1   4   3      606.02      674.92     11.56 o 
   2   4   3     2450.90     2690.88     42.65 o 
   3   4   3      517.93      544.92     12.11 o 
   4   4   3        1.26        1.92      1.56 o 
   5   4   3      974.23      926.02     20.78 o 
   6   4   3     1348.12     1271.78     33.45 o 
   7   4   3      272.96      288.62     12.01 o 
   8   4   3      227.84      225.56     11.58 o 
   9   4   3      214.72      227.10     12.93 o 
  10   4   3      303.50      295.95     17.52 o 
  11   4   3      114.88      108.78     11.69 o 
  12   4   3      412.61      379.47     28.83 o 
   1   5   3        2.49        7.19      1.83 o 
   2   5   3       33.76       45.95      2.52 o 
   3   5   3      856.59      962.85     15.19 o 
   4   5   3     1244.76     1269.22     28.06 o 
   5   5   3       44.84       35.09      3.06 o 
   6   5   3      248.63      240.95      9.60 o 
   7   5   3      309.61      302.50     12.45 o 
   8   5   3     2146.51     2072.76     76.80 o 
   9   5   3        3.85       -0.12      3.40 o 
  10   5   3       30.06       37.37      6.10 o 
  11   5   3      137.42      151.62     14.19 o 
  12   5   3       39.77       40.13      9.64 o 
   0   6   3      212.23      283.75     12.10 o 
   1   6   3      218.93      257.71      5.26 o 
   2   6   3     1480.80     1607.01     29.80 o 
   3   6   3      223.11      266.17      5.58 o 
   4   6   3     1314.81     1286.97     27.63 o 
   5   6   3      639.83      726.49     21.70 o 
   6   6   3      191.44      204.18      8.81 o 
   7   6   3       65.17       75.08      6.08 o 
   8   6   3       63.53       70.53      6.14 o 
   9   6   3      112.91      116.12      8.99 o 
  10   6   3        0.73        0.16      4.28 o 
  11   6   3       67.01       99.00     12.23 o 
  12   6   3       67.17       79.83     12.82 o 
   1   7   3     1644.97     1920.22     44.85 o 
   2   7   3      140.10      114.18      3.74 o 
   3   7   3        0.15        6.11      2.40 o 
   4   7   3        3.81       10.18      1.72 o 
   5   7   3      182.87      182.53      7.76 o 
   6   7   3      460.16      453.45     17.07 o 
   7   7   3     1734.16     1784.08     64.55 o 
   8   7   3      638.44      698.45     28.97 o 
   9   7   3      194.99      195.36     12.30 o 
  10   7   3      393.72      351.92     22.51 o 
  11   7   3        2.28       16.65      7.17 o 
  12   7   3       57.10       81.92     12.97 o 
   0   8   3      450.25      375.28     12.62 o 
   1   8   3       11.99       13.08      2.51 o 
   2   8   3      902.46     1020.50     22.93 o 
   3   8   3      492.34      583.13     14.32 o 
   4   8   3      373.22      355.63      8.22 o 
   5   8   3      824.14      750.11     24.63 o 
   6   8   3     4739.35     4653.45    171.11 o 
   7   8   3      426.91      404.89     18.21 o 
   8   8   3       67.74       74.08      6.62 o 
   9   8   3      172.98      187.99     13.94 o 
  10   8   3       17.73       15.73      6.49 o 
  11   8   3       52.62       61.73     11.40 o 
   1   9   3      186.82      208.51      7.82 o 
   2   9   3     1446.12     1382.86     33.99 o 
   3   9   3       39.67       53.82      4.17 o 
   4   9   3     1009.53      966.57     23.47 o 
   5   9   3       16.93       17.42      3.28 o 
   6   9   3      488.48      461.18     18.48 o 
   7   9   3      281.45      286.58     14.63 o 
   8   9   3     1083.68     1074.42     51.21 o 
   9   9   3       28.78       28.24      6.50 o 
  10   9   3       31.32       40.40      8.75 o 
  11   9   3       19.74        9.70      6.78 o 
   0  10   3       42.00       55.91      4.70 o 
   1  10   3       98.91      128.78     18.37 o 
   2  10   3       60.54       72.82      3.94 o 
   3  10   3       62.63       60.00      4.04 o 
   4  10   3      167.01      173.30      8.01 o 
   5  10   3       12.40       10.90      3.49 o 
   6  10   3     1236.56     1151.15     43.80 o 
   7  10   3        9.20       12.22      4.28 o 
   8  10   3      136.69      135.63     11.24 o 
   9  10   3       78.64       70.76     10.16 o 
  10  10   3       66.98       75.06     11.82 o 
  11  10   3        6.50        7.52      6.81 o 
   1  11   3      219.67      298.16     20.90 o 
   2  11   3        2.23        8.71      2.56 o 
   3  11   3       17.05       27.39      4.40 o 
   4  11   3      342.37      331.89     12.91 o 
   5  11   3      260.88      277.54     13.21 o 
   6  11   3       47.92       61.12      6.50 o 
   7  11   3      234.90      230.91     15.86 o 
   8  11   3        9.54        2.27      4.46 o 
   9  11   3        0.63       -4.10      6.03 o 
  10  11   3       16.03       23.78      8.27 o 
   0  12   3     3696.22     3580.46    153.25 o 
   1  12   3      234.19      250.80     10.15 o 
   2  12   3     1084.39     1075.04     62.25 o 
   3  12   3        1.15        4.13      2.69 o 
   4  12   3      332.51      300.98     13.27 o 
   5  12   3        9.33       22.09      4.52 o 
   6  12   3      485.96      472.83     22.46 o 
   7  12   3       25.54       29.16      6.58 o 
   8  12   3        4.19        8.22      5.59 o 
   9  12   3       76.77       86.82     13.22 o 
  10  12   3      103.85      153.82     20.38 o 
   1  13   3      233.78      242.51     10.57 o 
   2  13   3      441.90      433.53     43.02 o 
   3  13   3       25.06       33.28      4.20 o 
   4  13   3     1719.74     1713.05     70.94 o 
   5  13   3        0.41        1.43      3.54 o 
   6  13   3        2.00        9.32      4.90 o 
   7  13   3       37.78       46.79      8.99 o 
   8  13   3       94.13      108.05     15.01 o 
   9  13   3       18.96       15.79      8.26 o 
   0  14   3      326.03      313.78     19.47 o 
   1  14   3       55.02       60.43      5.76 o 
   2  14   3      309.46      314.87     15.97 o 
   3  14   3       85.75      100.12      7.74 o 
   4  14   3        2.41       11.03      4.76 o 
   5  14   3       49.94       60.55      7.65 o 
   6  14   3      246.60      234.57     19.23 o 
   7  14   3        3.34        2.42      5.58 o 
   8  14   3        8.63       22.02      9.31 o 
   1  15   3        9.43       12.45      4.35 o 
   2  15   3        0.26       -0.88      3.31 o 
   3  15   3        2.43        3.81      9.27 o 
   4  15   3       15.67        6.84      5.31 o 
   5  15   3       78.78       86.14     12.05 o 
   6  15   3       79.88      102.97     15.92 o 
   7  15   3       39.26       37.88     10.93 o 
   0  16   3       53.80       60.83     13.24 o 
   1  16   3       56.90       50.86      6.98 o 
   2  16   3       45.36       49.66     10.76 o 
   3  16   3        3.07        5.20      4.89 o 
   4  16   3       11.37        7.87      6.40 o 
   5  16   3        9.22       12.95      7.63 o 
   6  16   3       55.51       37.37      8.94 o 
   1  17   3      118.56      108.75     11.37 o 
   2  17   3        0.26        0.68      4.79 o 
   3  17   3       37.37       43.98      9.57 o 
   4  17   3      269.65      278.92     49.08 o 
   5  17   3        6.36        8.24      9.50 o 
   0  18   3        2.19        1.04      8.22 o 
   1  18   3       64.81       61.64     10.30 o 
   2  18   3       19.66       11.05      7.58 o 
   3  18   3       90.79       66.63     17.04 o 
   0   0   4     6393.45     7351.69    262.14 o 
   1   0   4    26243.33    26539.48    849.97 o 
   2   0   4     1243.73     1258.90     32.74 o 
   3   0   4     5279.64     5939.00    171.72 o 
   4   0   4    11414.30    12642.50    503.46 o 
   5   0   4        3.80        2.28      2.57 o 
   6   0   4       30.29       43.51      3.88 o 
   7   0   4     1592.83     1685.17     63.07 o 
   8   0   4      401.66      376.36     18.23 o 
   9   0   4      629.55      623.02     30.99 o 
  10   0   4      471.97      479.54     27.52 o 
  11   0   4      200.87      216.89     25.94 o 
  12   0   4        2.85       15.32      9.30 o 
  13   0   4      208.65      248.86     47.53 o 
   1   1   4     2009.37     2127.94     49.66 o 
   2   1   4        0.08        5.09      1.44 o 
   3   1   4     3680.08     3432.90     61.54 o 
   4   1   4      316.62      349.57      6.88 o 
   5   1   4     2269.51     2214.32     47.32 o 
   6   1   4     2928.23     3333.41     88.31 o 
   7   1   4      460.10      430.12     13.24 o 
   8   1   4        3.63       11.97      4.30 o 
   9   1   4      583.19      573.28     21.74 o 
  10   1   4      240.28      245.21     14.18 o 
  11   1   4        8.02        4.34      4.95 o 
  12   1   4       29.51       23.31      7.49 o 
  13   1   4       62.61      115.04     20.60 o 
   0   2   4      184.22      210.70      7.60 o 
   1   2   4     3960.14     3849.65     57.73 o 
   2   2   4        8.55       15.19      0.88 o 
   3   2   4       18.69       15.98      0.92 o 
   4   2   4        0.12        1.29      1.21 o 
   5   2   4      392.13      449.52      9.55 o 
   6   2   4       53.11       60.80      4.29 o 
   7   2   4       69.96       78.02      5.02 o 
   8   2   4      162.40      163.65      6.96 o 
   9   2   4      404.85      396.34     19.23 o 
  10   2   4       15.77       26.44      6.76 o 
  11   2   4      178.94      158.80     12.45 o 
  12   2   4       42.62       50.68     12.38 o 
  13   2   4      109.85      147.39     23.55 o 
   1   3   4      264.14      270.71      3.34 o 
   2   3   4      442.22      456.04      5.82 o 
   3   3   4     1625.55     1527.64     30.52 o 
   4   3   4      587.79      609.42     14.98 o 
   5   3   4      909.59      929.36     20.50 o 
   6   3   4      493.64      602.89     16.20 o 
   7   3   4       11.52       22.88      6.51 o 
   8   3   4      204.17      185.16     10.31 o 
   9   3   4       83.07       89.01      8.18 o 
  10   3   4       23.73       48.51      6.78 o 
  11   3   4        0.74        0.32      4.11 o 
  12   3   4        2.77        5.40      7.10 o 
   0   4   4      404.07      342.17     23.55 o 
   1   4   4      492.65      382.49      5.74 o 
   2   4   4      468.57      481.24      7.48 o 
   3   4   4      154.76      158.86      5.27 o 
   4   4   4     2213.43     2545.78     66.45 o 
   5   4   4     3321.66     3123.96     90.83 o 
   6   4   4      184.95      225.76      9.18 o 
   7   4   4     1537.59     1533.38     52.11 o 
   8   4   4       97.50      104.36      7.39 o 
   9   4   4       10.95       34.12      7.82 o 
  10   4   4      141.94      161.94     12.27 o 
  11   4   4       49.58       78.96      9.48 o 
  12   4   4        4.64       -7.55      7.55 o 
   1   5   4     1614.87     1545.45     23.87 o 
   2   5   4      532.64      582.58      9.73 o 
   3   5   4     2687.00     2361.25     47.19 o 
   4   5   4      550.04      551.54     14.97 o 
   5   5   4      311.37      305.10     10.40 o 
   6   5   4        9.19       35.98      3.74 o 
   7   5   4      883.97      859.11     30.04 o 
   8   5   4       17.92       16.68      4.20 o 
   9   5   4     1182.06     1162.97     49.31 o 
  10   5   4        7.09        1.35      4.46 o 
  11   5   4        2.06        4.89      5.19 o 
  12   5   4       38.94       52.28     12.10 o 
   0   6   4      401.96      435.73      9.70 o 
   1   6   4      900.60      822.48     14.13 o 
   2   6   4      203.37      224.39      5.78 o 
   3   6   4     2740.70     2692.80     63.84 o 
   4   6   4       83.69       72.19      4.04 o 
   5   6   4      655.74      607.72     18.82 o 
   6   6   4        4.28       -2.33      2.51 o 
   7   6   4     3021.98     2889.19    104.81 o 
   8   6   4      156.71      185.61     15.44 o 
   9   6   4       48.86       71.10      7.32 o 
  10   6   4        1.72        2.92      4.39 o 
  11   6   4       69.44       67.23      9.92 o 
  12   6   4       53.42       49.82     10.47 o 
   1   7   4     2068.20     2022.50     40.62 o 
   2   7   4     1270.15     1323.49     27.79 o 
   3   7   4       22.56       33.91      2.67 o 
   4   7   4      212.55      247.55      8.90 o 
   5   7   4      522.83      450.98     15.53 o 
   6   7   4      273.62      276.06     11.88 o 
   7   7   4       48.23       49.55      6.72 o 
   8   7   4        1.34        2.51      3.36 o 
   9   7   4      326.07      287.85     16.38 o 
  10   7   4       44.05       40.90      7.55 o 
  11   7   4        0.60       16.93      8.82 o 
  12   7   4       26.23       29.34      9.20 o 
   0   8   4     2912.63     3108.70     97.78 o 
   1   8   4        1.56        6.14      2.23 o 
   2   8   4      635.69      647.74     14.78 o 
   3   8   4       22.33       30.68      2.73 o 
   4   8   4       20.67       16.24      2.85 o 
   5   8   4      473.31      472.69     17.17 o 
   6   8   4       48.70       60.84      5.44 o 
   7   8   4      235.14      229.94     12.51 o 
   8   8   4        1.52       -3.16      3.48 o 
   9   8   4       31.98       43.82      7.36 o 
  10   8   4       51.52       55.54      8.90 o 
  11   8   4      164.21      172.75     17.96 o 
   1   9   4      220.44      215.45     17.57 o 
   2   9   4      614.89      661.41     16.59 o 
   3   9   4      802.92      748.03     18.08 o 
   4   9   4       34.04       30.42      3.57 o 
   5   9   4        2.28       -0.14      2.73 o 
   6   9   4      807.19      783.04     30.37 o 
   7   9   4       99.05      131.65      9.46 o 
   8   9   4        9.65       18.72      4.97 o 
   9   9   4      371.43      365.95     23.33 o 
  10   9   4      299.88      296.79     23.41 o 
  11   9   4        4.17        3.69      5.99 o 
   0  10   4       86.64       81.48      6.12 o 
   1  10   4     2180.27     2250.83    128.53 o 
   2  10   4        0.87        0.92      1.80 o 
   3  10   4        0.78       -1.68      1.68 o 
   4  10   4        3.01        2.28      2.76 o 
   5  10   4       36.71       69.60      6.13 o 
   6  10   4       11.40        5.79      3.79 o 
   7  10   4     1050.35      926.62     38.10 o 
   8  10   4        4.55        6.05      4.86 o 
   9  10   4       11.42       19.50      7.17 o 
  10  10   4       40.85       47.27      9.60 o 
  11  10   4       22.48       42.85     11.27 o 
   1  11   4      873.00      887.53     25.39 o 
   2  11   4      232.46      212.75      8.27 o 
   3  11   4      321.55      317.76     10.70 o 
   4  11   4       30.48       21.77      5.06 o 
   5  11   4     1013.22      974.36     38.26 o 
   6  11   4       78.75       90.47      7.70 o 
   7  11   4        1.50       -4.11      4.11 o 
   8  11   4      222.52      205.53     15.79 o 
   9  11   4      156.50      149.75     15.18 o 
  10  11   4        9.05       45.63     15.52 o 
   0  12   4      688.20      671.59     36.80 o 
   1  12   4      205.10      220.69      8.85 o 
   2  12   4       12.46       34.45     11.37 o 
   3  12   4        0.33        0.00      2.30 o 
   4  12   4      221.13      215.20     14.93 o 
   5  12   4        7.34       14.31      4.16 o 
   6  12   4        5.28        8.21      4.06 o 
   7  12   4      392.80      324.44     22.64 o 
   8  12   4      105.58      100.11     13.06 o 
   9  12   4       11.02       17.57      8.34 o 
   1  13   4       13.51        5.67      3.53 o 
   2  13   4       23.80       25.36      6.27 o 
   3  13   4        1.02        5.68      3.45 o 
   4  13   4      200.76      204.94     14.29 o 
   5  13   4        0.98        0.18      5.34 o 
   6  13   4       88.87       88.65      9.84 o 
   7  13   4       79.22       90.01     12.21 o 
   8  13   4       23.44       19.83      7.98 o 
   9  13   4        1.11       14.20      9.48 o 
   0  14   4      104.15       99.60     10.75 o 
   1  14   4      264.15      249.42     13.08 o 
   2  14   4        3.87        1.85      3.32 o 
   3  14   4       53.81       66.32      9.30 o 
   4  14   4        3.65        8.51      5.50 o 
   5  14   4      138.55      116.19     11.69 o 
   6  14   4        0.07        4.45      5.88 o 
   7  14   4       84.97       93.39     12.74 o 
   8  14   4        5.53       11.41      8.47 o 
   1  15   4      125.31      119.31      9.75 o 
   2  15   4        0.48       10.50      4.29 o 
   3  15   4       14.91       12.25      6.12 o 
   4  15   4        1.10        9.14      5.72 o 
   5  15   4      268.12      234.86     22.30 o 
   6  15   4       35.29       26.18      7.84 o 
   7  15   4       23.21       47.25     12.50 o 
   0  16   4       11.06        2.93      5.82 o 
   1  16   4      261.02      268.28     17.17 o 
   2  16   4      252.05      255.11     19.27 o 
   3  16   4       31.42       26.36      7.21 o 
   4  16   4       28.40       37.94     10.13 o 
   5  16   4       58.51       98.38     14.51 o 
   6  16   4        0.14       -0.58      6.90 o 
   1  17   4       12.29       10.19      5.88 o 
   2  17   4       16.16       23.88      7.45 o 
   3  17   4      358.60      357.14     27.40 o 
   4  17   4       43.88       38.05     10.56 o 
   5  17   4        9.44        6.93      8.32 o 
   0  18   4        0.93       43.11     41.27 o 
   1  18   4      192.27      202.18     20.43 o 
   2  18   4        5.89        0.19      5.48 o 
   1   1   5     3257.18     3394.09     72.58 o 
   2   1   5     3373.61     3418.24     68.02 o 
   3   1   5      702.86      659.99     11.81 o 
   4   1   5     1916.08     1866.33     38.41 o 
   5   1   5      368.36      363.18      8.86 o 
   6   1   5        3.70       29.60      3.62 o 
   7   1   5        2.23        0.47      2.16 o 
   8   1   5      842.46      874.80     26.45 o 
   9   1   5      290.32      280.65     14.58 o 
  10   1   5      319.68      311.83     17.04 o 
  11   1   5      137.85      136.62     13.79 o 
  12   1   5       21.97       32.43      8.69 o 
   0   2   5    21231.05    22490.58    759.21 o 
   1   2   5     7977.67     8405.21    186.46 o 
   2   2   5       45.71       41.12      2.85 o 
   3   2   5     2053.44     2121.21     37.45 o 
   4   2   5       63.08       24.52      2.41 o 
   5   2   5     1283.22     1450.01     29.62 o 
   6   2   5     2208.57     2179.12     52.38 o 
   7   2   5     2247.49     2250.65     60.57 o 
   8   2   5      657.98      677.58     25.65 o 
   9   2   5     1558.97     1435.62     55.70 o 
  10   2   5     1210.09     1252.70     57.66 o 
  11   2   5        4.50        8.70      5.92 o 
  12   2   5      406.12      415.04     34.92 o 
   1   3   5     1725.87     1888.97     30.97 o 
   2   3   5     1444.73     1242.20     21.23 o 
   3   3   5      165.23      210.80      6.55 o 
   4   3   5     3169.71     3236.92     63.87 o 
   5   3   5        9.66       11.55      2.66 o 
   6   3   5        7.47        4.95      2.42 o 
   7   3   5      109.74      109.96      6.63 o 
   8   3   5      647.54      659.91     26.09 o 
   9   3   5      484.46      456.97     22.36 o 
  10   3   5      419.25      419.23     21.78 o 
  11   3   5      319.07      262.84     18.35 o 
  12   3   5       71.92       97.13     14.83 o 
   0   4   5     3372.83     3292.84    111.67 o 
   1   4   5       25.77       24.62      1.74 o 
   2   4   5      519.11      540.19      9.18 o 
   3   4   5      156.81      123.75      2.94 o 
   4   4   5      185.93      224.44      7.51 o 
   5   4   5     1338.90     1402.04     41.10 o 
   6   4   5        5.60       13.04      2.84 o 
   7   4   5      107.59      133.02      8.01 o 
   8   4   5      169.49      177.73     10.42 o 
   9   4   5      846.79      818.64     35.72 o 
  10   4   5      545.63      519.67     27.35 o 
  11   4   5        0.88        8.97      6.46 o 
  12   4   5        0.93       14.38      8.11 o 
   1   5   5      333.90      306.91      9.07 o 
   2   5   5      183.68      202.15      5.32 o 
   3   5   5      271.87      272.18      5.55 o 
   4   5   5      312.49      309.77      9.55 o 
   5   5   5        4.00       11.27      2.86 o 
   6   5   5      142.45      151.80      7.46 o 
   7   5   5       45.86       63.48      5.52 o 
   8   5   5      242.06      285.41     14.31 o 
   9   5   5       69.07       86.14      8.73 o 
  10   5   5       15.21       22.98      5.71 o 
  11   5   5        4.23        9.48      6.22 o 
  12   5   5        2.96        2.76      6.68 o 
   0   6   5      142.34      163.65      7.70 o 
   1   6   5      563.65      560.34     11.39 o 
   2   6   5        9.31       15.47      2.50 o 
   3   6   5     1118.47     1078.14     19.82 o 
   4   6   5      440.18      401.44     12.73 o 
   5   6   5      268.93      252.16     10.01 o 
   6   6   5      469.33      498.25     18.02 o 
   7   6   5      557.16      511.05     20.39 o 
   8   6   5      401.69      373.31     18.83 o 
   9   6   5      174.42      160.07     11.87 o 
  10   6   5       62.81      103.63     10.79 o 
  11   6   5        4.48       16.60      7.05 o 
  12   6   5       56.96       46.11     12.05 o 
   1   7   5        0.29       -0.11      1.04 o 
   2   7   5      257.36      239.96      5.48 o 
   3   7   5       92.54      106.99      4.66 o 
   4   7   5      523.17      527.16     17.45 o 
   5   7   5       37.90       43.86      4.76 o 
   6   7   5       98.73       99.85      8.65 o 
   7   7   5      215.39      176.92     10.27 o 
   8   7   5      305.86      297.52     15.91 o 
   9   7   5      222.68      186.98     12.73 o 
  10   7   5       83.66      126.78     14.98 o 
  11   7   5       32.77       28.08      8.28 o 
   0   8   5      253.87      235.09      9.03 o 
   1   8   5      195.87      244.44     14.85 o 
   2   8   5      150.56      145.72      4.29 o 
   3   8   5      368.50      378.73      9.11 o 
   4   8   5      796.19      769.36     33.38 o 
   5   8   5        2.12       11.81      4.18 o 
   6   8   5      448.70      397.87     16.41 o 
   7   8   5      359.23      356.48     16.94 o 
   8   8   5      524.68      480.95     23.43 o 
   9   8   5      142.54      130.14     10.93 o 
  10   8   5      226.94      236.55     19.33 o 
  11   8   5       22.30       40.60      9.57 o 
   1   9   5       16.69       26.55      5.17 o 
   2   9   5      648.24      631.13     14.98 o 
   3   9   5      162.22      145.74      5.13 o 
   4   9   5     1153.79     1105.68     35.73 o 
   5   9   5        2.43        2.39      2.80 o 
   6   9   5       89.84       98.28      7.15 o 
   7   9   5       43.22       42.86      5.68 o 
   8   9   5       91.82      100.41      8.52 o 
   9   9   5        0.36        7.91      6.16 o 
  10   9   5       23.43       23.57      7.41 o 
  11   9   5        6.17        8.39      7.72 o 
   0  10   5      633.13      621.24     29.94 o 
   1  10   5       46.65       50.21      5.04 o 
   2  10   5      242.70      242.00      8.99 o 
   3  10   5      128.24      130.52      5.43 o 
   4  10   5      326.52      303.70     12.68 o 
   5  10   5        4.76        7.33      3.29 o 
   6  10   5      469.07      422.23     18.70 o 
   7  10   5        3.12       13.38      5.24 o 
   8  10   5        7.14        5.24      4.38 o 
   9  10   5        3.49        5.26      5.53 o 
  10  10   5        2.86        5.29      6.57 o 
   1  11   5       75.65       78.91      7.17 o 
   2  11   5        0.91       -0.74      2.47 o 
   3  11   5        0.15        3.12      2.58 o 
   4  11   5       17.90       35.38      5.44 o 
   5  11   5       10.48        6.51      3.01 o 
   6  11   5      114.46      114.32      9.24 o 
   7  11   5       11.41       14.50      4.48 o 
   8  11   5       94.07      129.02     14.24 o 
   9  11   5       19.09       23.10      8.24 o 
  10  11   5        5.66        2.90      8.14 o 
   0  12   5      313.74      312.54     20.97 o 
   1  12   5       34.26       26.63      4.18 o 
   2  12   5      578.69      604.01     52.27 o 
   3  12   5       29.41       49.40      6.43 o 
   4  12   5       99.60      123.65      9.68 o 
   5  12   5        1.07        0.35      3.88 o 
   6  12   5       54.04       72.27      7.92 o 
   7  12   5        2.83        3.71      4.69 o 
   8  12   5        3.41        1.08      5.14 o 
   9  12   5        9.55       11.51      7.71 o 
   1  13   5        5.57       22.83      7.14 o 
   2  13   5      670.82      795.59     71.77 o 
   3  13   5       85.54       98.25      9.99 o 
   4  13   5      243.21      244.94     17.39 o 
   5  13   5      142.36      133.86     12.67 o 
   6  13   5       57.46       69.84      8.90 o 
   7  13   5        4.62        6.75      5.78 o 
   8  13   5      394.74      430.87     38.39 o 
   9  13   5       32.83       39.31     12.09 o 
   0  14   5      923.39      838.23     50.13 o 
   1  14   5       39.85       46.90      5.92 o 
   2  14   5      243.07      264.96     14.52 o 
   3  14   5      108.50      124.43     19.68 o 
   4  14   5      150.59      183.24     16.64 o 
   5  14   5        0.23        1.81      5.04 o 
   6  14   5      147.30      154.87     17.20 o 
   7  14   5        5.06        3.10      6.76 o 
   8  14   5        2.89       -1.59      6.76 o 
   1  15   5       22.13        7.20      4.76 o 
   2  15   5       77.94       84.87     10.64 o 
   3  15   5        6.94       10.24      5.83 o 
   4  15   5      144.09      159.74     15.30 o 
   5  15   5       32.45       41.07      8.50 o 
   6  15   5       20.55       17.00      8.27 o 
   7  15   5       28.30       35.67     11.78 o 
   0  16   5       11.11        4.08      5.93 o 
   1  16   5       28.57       26.27      7.21 o 
   2  16   5       36.76       26.85      7.53 o 
   3  16   5       37.07       29.39      7.70 o 
   4  16   5       51.79       69.29     11.61 o 
   5  16   5        8.19       -0.01      6.23 o 
   6  16   5       60.16       73.90     15.59 o 
   1  17   5       15.35       13.48      6.63 o 
   2  17   5      142.23      132.65     14.66 o 
   3  17   5        2.43        7.50      6.14 o 
   4  17   5       21.82       38.88     13.16 o 
   0  18   5       63.91       95.62     27.44 o 
   1  18   5        1.16        2.41      7.20 o 
   2  18   5       83.52       93.36     12.99 o 
   0   0   6    42307.50    45181.00   2633.81 o 
   1   0   6       13.82        1.87      1.67 o 
   2   0   6     1292.15     1347.54     37.59 o 
   3   0   6     8132.11     9020.54    371.41 o 
   4   0   6     1364.18     1342.01     39.85 o 
   5   0   6      591.40      537.05     17.69 o 
   6   0   6      402.52      382.35     14.49 o 
   7   0   6      626.31      657.83     27.84 o 
   8   0   6        2.71        5.34      4.14 o 
   9   0   6      297.17      309.77     28.80 o 
  10   0   6     1274.78     1198.05     93.20 o 
  11   0   6      971.73      998.54     83.32 o 
  12   0   6        0.14        3.16      8.39 o 
   1   1   6      433.43      638.26     14.43 o 
   2   1   6     1300.96     1259.49     26.22 o 
   3   1   6      131.82       89.82      3.17 o 
   4   1   6     1625.64     1443.02     29.67 o 
   5   1   6      438.34      532.21     12.69 o 
   6   1   6      143.72      169.95      6.15 o 
   7   1   6      205.22      205.43      7.57 o 
   8   1   6      329.21      303.81     12.80 o 
   9   1   6       23.05       54.55     13.18 o 
  10   1   6       17.11       25.10      6.91 o 
  11   1   6      150.82      146.03     15.36 o 
  12   1   6       39.12       46.02      9.76 o 
   0   2   6     9771.70    10743.09    365.81 o 
   1   2   6      637.77      615.83     18.94 o 
   2   2   6      289.44      300.22      6.78 o 
   3   2   6      495.26      494.06      9.60 o 
   4   2   6     1204.52     1248.02     23.71 o 
   5   2   6      721.13      731.91     15.02 o 
   6   2   6       45.09       57.83      3.39 o 
   7   2   6       21.59       25.23      5.48 o 
   8   2   6      211.29      191.47     11.03 o 
   9   2   6       30.29       31.16      5.32 o 
  10   2   6      376.57      358.91     19.83 o 
  11   2   6      351.42      361.02     25.92 o 
  12   2   6       46.81       74.65     11.96 o 
   1   3   6     1802.27     2080.01     40.27 o 
   2   3   6      843.23      860.28     16.12 o 
   3   3   6      229.91      266.09      5.43 o 
   4   3   6      938.40      900.76     19.03 o 
   5   3   6       86.52      102.63      5.42 o 
   6   3   6      118.53      118.59      6.42 o 
   7   3   6      172.04      167.43      7.66 o 
   8   3   6       32.77       31.42      4.87 o 
   9   3   6      120.62      142.53     10.19 o 
  10   3   6        1.08       12.19      5.42 o 
  11   3   6       19.97       23.59      7.54 o 
  12   3   6        0.39        5.81      7.06 o 
   0   4   6      980.15      936.65     49.45 o 
   1   4   6     1107.56     1354.32     20.23 o 
   2   4   6      444.04      530.30     10.09 o 
   3   4   6     1028.95     1146.28     26.25 o 
   4   4   6     1179.70     1206.35     33.11 o 
   5   4   6     1261.50     1280.79     38.38 o 
   6   4   6     1303.87     1228.33     43.21 o 
   7   4   6        8.96       18.39      3.76 o 
   8   4   6       50.53       50.26      5.64 o 
   9   4   6      288.92      300.17     16.84 o 
  10   4   6      115.69      119.32     10.52 o 
  11   4   6      399.55      436.54     28.91 o 
  12   4   6        0.17        7.10      7.94 o 
   1   5   6       19.11        9.62      2.54 o 
   2   5   6      451.42      398.18      8.19 o 
   3   5   6      871.96      800.28     16.56 o 
   4   5   6      255.95      207.39      8.41 o 
   5   5   6      474.84      491.91     17.02 o 
   6   5   6     1054.18     1007.00     33.03 o 
   7   5   6      970.84      978.11     35.98 o 
   8   5   6      439.46      383.34     18.15 o 
   9   5   6      399.30      416.85     21.49 o 
  10   5   6       29.77       55.20      7.77 o 
  11   5   6      164.22      154.22     15.10 o 
  12   5   6       69.00       69.79     14.09 o 
   0   6   6     3599.19     3497.28    140.39 o 
   1   6   6      380.26      353.08      8.12 o 
   2   6   6     3311.48     3301.78     67.67 o 
   3   6   6       18.46       19.98      2.67 o 
   4   6   6       84.93       88.80      5.04 o 
   5   6   6     4477.42     4598.54    160.04 o 
   6   6   6      840.77      801.84     28.11 o 
   7   6   6      129.46      117.66      7.95 o 
   8   6   6        4.20        1.67      3.47 o 
   9   6   6        0.40       -1.28      3.78 o 
  10   6   6      205.89      214.70     15.57 o 
  11   6   6      950.97      961.36     59.07 o 
  12   6   6       61.09       78.75     15.37 o 
   1   7   6     1445.80     1619.24     94.78 o 
   2   7   6       70.51       59.17      3.11 o 
   3   7   6      712.56      737.96     16.87 o 
   4   7   6      394.86      426.09     14.50 o 
   5   7   6       72.64       90.44      6.27 o 
   6   7   6       32.93       39.71      4.22 o 
   7   7   6      308.58      314.24     15.49 o 
   8   7   6        0.24        4.94      3.45 o 
   9   7   6       95.34      106.01      9.48 o 
  10   7   6       43.72       57.53      8.26 o 
  11   7   6        2.90        9.34      6.86 o 
   0   8   6      817.26      807.16     33.96 o 
   1   8   6      363.38      440.89     28.47 o 
   2   8   6       16.56        8.86      1.97 o 
   3   8   6      120.24      131.09      6.77 o 
   4   8   6      395.95      379.18     18.04 o 
   5   8   6      125.75      128.39      7.78 o 
   6   8   6        1.75       11.92      5.68 o 
   7   8   6       10.03        9.22      3.76 o 
   8   8   6      226.80      241.99     14.23 o 
   9   8   6        8.76       10.28      4.88 o 
  10   8   6        7.03        6.37      6.03 o 
  11   8   6       55.45       62.30     12.49 o 
   1   9   6        0.99        2.96      2.64 o 
   2   9   6      266.85      238.01      8.38 o 
   3   9   6      371.59      363.86     11.14 o 
   4   9   6       22.01       28.67      3.65 o 
   5   9   6       76.26       82.47      6.94 o 
   6   9   6      443.92      408.07     19.49 o 
   7   9   6      733.37      724.14     31.00 o 
   8   9   6       83.12       78.94      7.92 o 
   9   9   6      428.83      420.11     24.01 o 
  10   9   6       38.55       64.89     11.44 o 
  11   9   6      112.20      120.20     18.29 o 
   0  10   6      673.93      573.45     28.69 o 
   1  10   6      552.97      533.95     20.80 o 
   2  10   6      187.42      213.59      9.80 o 
   3  10   6        6.19        8.34      2.87 o 
   4  10   6      431.33      434.36     19.58 o 
   5  10   6     1485.32     1462.35     61.33 o 
   6  10   6      344.81      325.75     16.47 o 
   7  10   6       98.67      100.07      8.89 o 
   8  10   6        8.84       10.72      5.38 o 
   9  10   6        0.08        5.59      5.95 o 
  10  10   6       29.31       32.77      9.98 o 
   1  11   6      668.36      721.11     29.58 o 
   2  11   6      322.02      298.03     25.28 o 
   3  11   6      337.63      348.28     19.55 o 
   4  11   6      859.25      792.41     33.63 o 
   5  11   6       63.41       67.95      7.44 o 
   6  11   6       74.39       96.16      9.73 o 
   7  11   6      187.66      207.81     15.67 o 
   8  11   6       55.82       61.16      9.72 o 
   9  11   6       65.73       73.95     11.57 o 
  10  11   6      119.38      137.03     18.92 o 
   0  12   6      111.04      101.77     10.36 o 
   1  12   6      222.80      233.63     13.98 o 
   2  12   6        3.00        5.98      3.76 o 
   3  12   6       43.34       44.50      7.36 o 
   4  12   6        2.30        4.25      4.75 o 
   5  12   6        3.29        2.66      4.05 o 
   6  12   6      103.60       93.61      9.43 o 
   7  12   6       13.35       19.76      8.01 o 
   8  12   6       63.38       62.84     14.15 o 
   9  12   6        0.25       10.51      8.93 o 
   1  13   6       81.09       82.15      6.77 o 
   2  13   6      100.50      105.51     12.65 o 
   3  13   6       65.21       76.65      9.55 o 
   4  13   6       10.53       21.93      6.84 o 
   5  13   6       16.38       12.55      6.03 o 
   6  13   6       23.58       35.92      8.01 o 
   7  13   6       25.91       37.05     12.69 o 
   8  13   6       21.12       28.85     10.28 o 
   0  14   6       11.84       23.78     12.19 o 
   1  14   6       73.77       85.08      8.30 o 
   2  14   6      487.94      441.01     27.37 o 
   3  14   6        1.59        2.38      6.03 o 
   4  14   6      267.06      287.37     21.71 o 
   5  14   6      140.35      158.98     15.34 o 
   6  14   6       22.58       24.12      7.84 o 
   7  14   6        5.61       11.90      8.28 o 
   8  14   6        1.23       -2.46      6.33 o 
   1  15   6      138.60      117.96     10.12 o 
   2  15   6       44.15       49.66     10.08 o 
   3  15   6       44.65       74.04     10.78 o 
   4  15   6      142.14      152.19     15.68 o 
   5  15   6        0.32       -3.10      5.81 o 
   6  15   6      101.19      105.63     15.44 o 
   7  15   6       58.22       72.02     15.35 o 
   0  16   6        0.04        7.54      6.55 o 
   1  16   6       40.67       41.46      8.25 o 
   2  16   6       27.93       43.87     11.47 o 
   3  16   6       67.31       71.57     10.85 o 
   4  16   6       24.20       40.18      9.87 o 
   5  16   6       55.67       83.85     14.43 o 
   1  17   6       69.34       72.21     12.30 o 
   2  17   6        0.08       -0.36      5.42 o 
   3  17   6        1.70        4.83      6.30 o 
   4  17   6        0.01        7.91      7.52 o 
   1   1   7     2193.05     2290.74     52.85 o 
   2   1   7      362.25      360.46      9.26 o 
   3   1   7     1394.81     1370.27     29.96 o 
   4   1   7      306.61      337.82      8.58 o 
   5   1   7      647.07      681.76     16.62 o 
   6   1   7        3.56        2.12      1.66 o 
   7   1   7       16.33       16.18      3.49 o 
   8   1   7     1413.33     1448.18     55.66 o 
   9   1   7       40.28       45.28      6.15 o 
  10   1   7       25.21       36.70      9.29 o 
  11   1   7       19.52       22.80      7.46 o 
  12   1   7       14.66       -1.49      5.89 o 
   0   2   7     2718.84     3159.47     99.87 o 
   1   2   7    10765.17    13013.82    900.55 o 
   2   2   7     3340.10     3493.07     84.71 o 
   3   2   7      461.27      562.69     12.40 o 
   4   2   7     2378.64     2463.50     54.32 o 
   5   2   7      526.87      512.51     11.29 o 
   6   2   7      141.59      141.44      5.63 o 
   7   2   7        8.58       19.39      4.61 o 
   8   2   7       80.52       75.30      6.41 o 
   9   2   7       29.36       36.26      6.68 o 
  10   2   7      733.79      810.97     54.64 o 
  11   2   7       11.53       36.87      9.79 o 
  12   2   7      208.88      228.36     22.48 o 
   1   3   7     4354.21     4497.87    105.48 o 
   2   3   7     1780.54     1709.31     36.32 o 
   3   3   7     1554.15     1374.90     30.27 o 
   4   3   7       31.17       47.10      2.76 o 
   5   3   7      149.53      168.40      7.48 o 
   6   3   7      671.14      649.60     22.67 o 
   7   3   7     1226.22     1205.98     42.83 o 
   8   3   7      942.31      948.59     38.44 o 
   9   3   7      232.03      235.39     14.80 o 
  10   3   7        0.05        5.00      4.97 o 
  11   3   7        0.54        1.24      5.55 o 
  12   3   7        2.27        5.49      7.59 o 
   0   4   7        3.53        4.59      2.99 o 
   1   4   7     1444.25     1373.82     21.90 o 
   2   4   7     4464.41     4409.22    100.38 o 
   3   4   7      115.62      132.99      4.61 o 
   4   4   7       38.94       33.07      2.76 o 
   5   4   7     1383.76     1296.58     40.62 o 
   6   4   7       45.25       50.48      5.09 o 
   7   4   7       80.73       92.53      7.12 o 
   8   4   7        0.88       -1.13      3.30 o 
   9   4   7      317.58      279.68     16.57 o 
  10   4   7       72.37       76.18      8.98 o 
  11   4   7      652.00      650.30     43.38 o 
  12   4   7      122.71      133.25     19.72 o 
   1   5   7      201.17      198.56      7.79 o 
   2   5   7        0.67        2.30      1.05 o 
   3   5   7        0.28        4.29      1.75 o 
   4   5   7        3.03        8.83      2.34 o 
   5   5   7       33.26       33.96      4.78 o 
   6   5   7       34.32       52.78      5.66 o 
   7   5   7      312.78      317.56     15.09 o 
   8   5   7      301.62      297.41     14.36 o 
   9   5   7      400.01      383.00     21.90 o 
  10   5   7       13.18       15.12      5.62 o 
  11   5   7        1.86        8.12      6.91 o 
  12   5   7        0.00        1.81      7.33 o 
   0   6   7     1868.33     1865.33     75.47 o 
   1   6   7      216.26      242.04     21.34 o 
   2   6   7      198.08      223.64      7.46 o 
   3   6   7     1262.90     1161.91     26.20 o 
   4   6   7       12.39       10.91      2.65 o 
   5   6   7     1666.59     1686.87     57.59 o 
   6   6   7      130.33      143.07      8.51 o 
   7   6   7        1.35        1.64      3.25 o 
   8   6   7      235.94      243.98     14.60 o 
   9   6   7        1.49        9.06      4.67 o 
  10   6   7      180.43      175.00     14.20 o 
  11   6   7        4.20        6.80      6.67 o 
   1   7   7      912.38      983.83     62.50 o 
   2   7   7      818.05      797.47     20.58 o 
   3   7   7     1860.21     1766.41     48.85 o 
   4   7   7        4.33       21.45      6.70 o 
   5   7   7       31.79       38.87      4.80 o 
   6   7   7      784.11      739.87     29.35 o 
   7   7   7     1840.07     1746.62     70.69 o 
   8   7   7      179.08      188.98     12.29 o 
   9   7   7      258.43      285.53     18.62 o 
  10   7   7        2.53        2.86      4.67 o 
  11   7   7       18.91       19.99      9.34 o 
   0   8   7        3.45        3.21      3.41 o 
   1   8   7      948.05      943.69     58.00 o 
   2   8   7      280.63      287.32     10.94 o 
   3   8   7      289.92      311.61     14.24 o 
   4   8   7       43.50       63.02      6.14 o 
   5   8   7     4796.47     4658.05    191.55 o 
   6   8   7        9.68        5.80      3.37 o 
   7   8   7      596.38      572.55     25.96 o 
   8   8   7       13.90       32.26      5.89 o 
   9   8   7        0.21        1.82      4.30 o 
  10   8   7        9.85       25.94     12.26 o 
  11   8   7      378.49      398.42     35.15 o 
   1   9   7      633.41      658.40     55.08 o 
   2   9   7       38.28       40.69      4.23 o 
   3   9   7     1672.55     1593.32     57.29 o 
   4   9   7       33.84       51.66      5.80 o 
   5   9   7      920.34      882.47     38.45 o 
   6   9   7        5.04        6.96      3.62 o 
   7   9   7       51.31       63.85      7.07 o 
   8   9   7       59.94       91.91      9.31 o 
   9   9   7      202.02      202.12     17.06 o 
  10   9   7       11.20       39.93      9.69 o 
   0  10   7     1487.15     1454.90     72.44 o 
   1  10   7       14.72       14.83      3.49 o 
   2  10   7     1080.74     1106.97     75.83 o 
   3  10   7       43.96       53.66      7.16 o 
   4  10   7      527.64      501.87     23.46 o 
   5  10   7        0.24       -1.14      3.84 o 
   6  10   7        3.59        1.28      3.75 o 
   7  10   7      425.88      386.11     23.22 o 
   8  10   7       53.77       54.29      8.57 o 
   9  10   7       64.70       68.65     11.10 o 
  10  10   7       13.18       20.67      9.91 o 
   1  11   7       29.84       31.46      5.26 o 
   2  11   7        3.84       -2.03      3.04 o 
   3  11   7     1001.17      967.40     47.29 o 
   4  11   7      236.57      236.93     16.70 o 
   5  11   7       30.79       35.04      6.89 o 
   6  11   7       40.89       30.52      6.34 o 
   7  11   7      333.97      283.22     19.55 o 
   8  11   7       29.03       31.90      7.69 o 
   9  11   7       12.19       16.32      8.88 o 
   0  12   7        0.98        5.98      5.41 o 
   1  12   7     2029.61     1991.39     84.34 o 
   2  12   7      310.24      341.51     41.34 o 
   3  12   7      367.75      340.44     21.44 o 
   4  12   7       55.74       68.78      8.93 o 
   5  12   7      709.88      710.60     40.39 o 
   6  12   7        9.41       17.34      6.97 o 
   7  12   7        0.21        2.60      5.09 o 
   8  12   7       53.51       80.38     13.87 o 
   9  12   7       17.89       24.77     10.73 o 
   1  13   7       66.41       70.49      7.81 o 
   2  13   7       13.31       14.12      5.75 o 
   3  13   7     1021.75     1091.67    118.60 o 
   4  13   7        0.05       10.49      6.07 o 
   5  13   7      230.67      190.37     16.40 o 
   6  13   7       35.37       51.72      9.84 o 
   7  13   7       50.84       86.07     13.70 o 
   8  13   7      292.03      336.66     34.03 o 
   0  14   7       38.42       47.62     15.24 o 
   1  14   7      201.58      207.13     14.93 o 
   2  14   7      298.36      257.75     19.60 o 
   3  14   7       85.03      101.88     12.58 o 
   4  14   7      184.05      173.83     18.25 o 
   5  14   7        4.68       10.07      6.23 o 
   6  14   7       61.26       80.42     12.41 o 
   7  14   7       35.81       39.61     11.07 o 
   1  15   7       21.81       38.56      8.73 o 
   2  15   7       27.35       31.24      8.34 o 
   3  15   7       99.39      100.25     12.83 o 
   4  15   7      133.57      125.66     18.13 o 
   5  15   7       10.63       14.23      7.35 o 
   6  15   7        0.11        9.82      9.41 o 
   0  16   7        9.83        7.25      9.83 o 
   1  16   7       11.03        2.07      5.05 o 
   2  16   7       73.59       75.37     11.93 o 
   3  16   7        3.34       10.52      6.55 o 
   4  16   7        4.91       15.10      8.08 o 
   5  16   7      147.13      118.35     24.53 o 
   1  17   7        0.91       -6.43      7.44 o 
   2  17   7        1.09        3.03      6.18 o 
   3  17   7       90.00       99.02     14.35 o 
   0   0   8    24694.64    27395.61   1736.19 o 
   1   0   8      174.61      164.97     12.69 o 
   2   0   8     2551.33     2607.22    107.74 o 
   3   0   8      267.08      297.20     12.26 o 
   4   0   8     3000.63     3078.68    127.15 o 
   5   0   8      914.91      841.86     30.47 o 
   6   0   8     2319.42     2215.44     83.36 o 
   7   0   8      261.68      223.22     12.32 o 
   8   0   8        3.62       -0.46      7.21 o 
   9   0   8       62.37       85.90     13.83 o 
  10   0   8     1340.89     1299.08    107.45 o 
  11   0   8       44.65       74.95     19.45 o 
  12   0   8      343.41      383.52     44.90 o 
   1   1   8      196.87      198.65      7.41 o 
   2   1   8    12503.60    13293.25    398.32 o 
   3   1   8      577.83      536.18     13.28 o 
   4   1   8        1.02        3.26      1.77 o 
   5   1   8      166.18      180.35      6.29 o 
   6   1   8      282.83      307.72      9.92 o 
   7   1   8       22.06       29.36      5.06 o 
   8   1   8     4169.51     4122.54    181.83 o 
   9   1   8       38.16       45.95      7.77 o 
  10   1   8        0.74        6.70      5.78 o 
  11   1   8       49.52       54.10      9.91 o 
  12   1   8        1.39        4.42      6.69 o 
   0   2   8      105.51       85.97      5.37 o 
   1   2   8      420.27      438.13     11.16 o 
   2   2   8     4155.02     4092.11    116.49 o 
   3   2   8      724.11      756.59     17.69 o 
   4   2   8        0.19        1.45      1.64 o 
   5   2   8      143.15      140.13      6.53 o 
   6   2   8       18.34       26.02      5.00 o 
   7   2   8        9.10        8.22      3.34 o 
   8   2   8       23.97       39.31      6.67 o 
   9   2   8      179.03      173.78     13.02 o 
  10   2   8       58.22       70.49     10.22 o 
  11   2   8        5.05       -6.71      6.71 o 
  12   2   8       32.02       25.14      9.75 o 
   1   3   8       57.83       57.71      4.47 o 
   2   3   8     3737.27     4095.69    101.93 o 
   3   3   8       93.83       86.37      4.08 o 
   4   3   8        7.79        9.63      3.39 o 
   5   3   8      757.79      704.47     18.63 o 
   6   3   8        1.42        1.36      2.69 o 
   7   3   8      105.74       98.08      7.19 o 
   8   3   8      874.88      839.95     35.49 o 
   9   3   8       31.04       44.16      7.03 o 
  10   3   8        0.83       -0.26      4.43 o 
  11   3   8        0.01        6.59      6.21 o 
  12   3   8        4.90        2.71      8.35 o 
   0   4   8     6939.56     7484.19    327.41 o 
   1   4   8      636.32      617.66     14.23 o 
   2   4   8       76.47       86.67      3.61 o 
   3   4   8        0.75        0.61      1.48 o 
   4   4   8     3005.76     3071.99     87.33 o 
   5   4   8       13.86       26.24      3.55 o 
   6   4   8     2501.20     2459.34     88.12 o 
   7   4   8      107.03       87.00      7.13 o 
   8   4   8      142.95      148.37     10.39 o 
   9   4   8        0.41       -2.54      3.78 o 
  10   4   8      448.95      452.00     28.37 o 
  11   4   8       11.89       17.10      7.96 o 
   1   5   8      121.19      153.15     15.91 o 
   2   5   8     6730.18     6911.09    170.77 o 
   3   5   8      965.48      954.16     21.02 o 
   4   5   8      262.98      228.98      9.16 o 
   5   5   8      639.45      625.62     22.87 o 
   6   5   8      344.75      382.30     16.12 o 
   7   5   8       52.29       58.48      6.02 o 
   8   5   8     2043.62     2099.16     88.20 o 
   9   5   8      144.14      155.70     11.84 o 
  10   5   8       33.25       34.94      7.51 o 
  11   5   8       40.74       48.57     10.02 o 
   0   6   8      160.37      196.36     12.07 o 
   1   6   8     1280.27     1407.67    129.46 o 
   2   6   8     2608.24     2557.77     68.63 o 
   3   6   8     2150.76     2074.86     60.01 o 
   4   6   8     1883.75     1853.57     58.75 o 
   5   6   8        0.09        1.07      2.63 o 
   6   6   8      714.70      689.46     27.45 o 
   7   6   8       18.41       17.94      4.33 o 
   8   6   8      150.23      136.34     10.77 o 
   9   6   8      107.57      119.25     11.41 o 
  10   6   8       46.58       82.78      9.92 o 
  11   6   8       19.50       51.88     16.74 o 
   1   7   8      526.54      522.03     42.95 o 
   2   7   8       85.43       69.81      4.96 o 
   3   7   8       51.14       37.74      4.42 o 
   4   7   8      211.82      209.06     11.16 o 
   5   7   8      124.66      105.70      7.14 o 
   6   7   8       89.56       90.86      7.12 o 
   7   7   8       18.32       23.77      4.77 o 
   8   7   8       74.27       76.36      7.99 o 
   9   7   8       17.44       10.96      4.97 o 
  10   7   8        2.29       18.34      6.41 o 
  11   7   8        1.60       -3.07      8.01 o 
   0   8   8     2296.81     2289.86    108.32 o 
   1   8   8      334.74      346.08     29.07 o 
   2   8   8       30.08       36.67      4.12 o 
   3   8   8       85.98       96.35      6.86 o 
   4   8   8       89.40      102.20     10.39 o 
   5   8   8        3.37        7.17      4.22 o 
   6   8   8        6.97        6.80      3.71 o 
   7   8   8       53.55       63.68      7.22 o 
   8   8   8        7.52        6.09      4.42 o 
   9   8   8        4.25        4.78      5.23 o 
  10   8   8      208.21      230.04     22.30 o 
   1   9   8      272.16      279.23     12.30 o 
   2   9   8      686.46      702.95     25.62 o 
   3   9   8        2.24        4.10      4.74 o 
   4   9   8      366.76      367.43     17.19 o 
   5   9   8      307.33      317.26     17.69 o 
   6   9   8        1.76        5.08      4.18 o 
   7   9   8        2.01       -0.57      4.26 o 
   8   9   8      177.99      194.82     16.49 o 
   9   9   8        8.18       10.94      5.09 o 
  10   9   8       34.65       66.83     12.89 o 
   0  10   8      814.05      784.19     42.24 o 
   1  10   8       84.56       80.63      5.99 o 
   2  10   8      960.79      972.89     62.15 o 
   3  10   8       43.17       45.63      7.29 o 
   4  10   8      474.39      465.72     26.39 o 
   5  10   8        0.14        6.14      4.84 o 
   6  10   8      315.24      335.86     20.16 o 
   7  10   8       10.16       17.63      6.03 o 
   8  10   8       11.44        1.96      4.73 o 
   9  10   8        7.39       18.78      7.00 o 
  10  10   8      280.66      254.94     30.03 o 
   1  11   8      140.66      120.83      8.89 o 
   2  11   8      942.91      973.31     71.78 o 
   3  11   8       65.79       80.18      9.19 o 
   4  11   8      464.56      437.28     26.56 o 
   5  11   8        7.06        6.45      5.07 o 
   6  11   8        5.50       11.40      6.02 o 
   7  11   8        0.09       -1.39      4.88 o 
   8  11   8      514.71      497.51     34.52 o 
   9  11   8       45.03       64.03     16.30 o 
   0  12   8       97.07      127.18     14.04 o 
   1  12   8        0.92        2.27      3.48 o 
   2  12   8      150.27      149.46     13.64 o 
   3  12   8       48.63       75.37     10.03 o 
   4  12   8      350.87      333.06     23.00 o 
   5  12   8       11.29       13.68      6.24 o 
   6  12   8      335.62      288.49     23.07 o 
   7  12   8        1.55        6.67      5.89 o 
   8  12   8       21.56       35.53     11.37 o 
   1  13   8        8.92       12.48      4.34 o 
   2  13   8       24.96       29.88      7.23 o 
   3  13   8      182.63      199.16     24.39 o 
   4  13   8        0.75        2.38      5.14 o 
   5  13   8       12.80        5.92      5.71 o 
   6  13   8       31.85       34.10      9.12 o 
   7  13   8       44.95       30.00     10.02 o 
   8  13   8        0.54       -8.38      8.61 o 
   0  14   8      509.73      490.26     37.63 o 
   1  14   8      401.42      387.61     26.37 o 
   2  14   8       26.62       19.04      7.03 o 
   3  14   8       12.79       10.30      6.59 o 
   4  14   8       52.94       67.20     13.09 o 
   5  14   8        2.46        0.56      5.47 o 
   6  14   8       49.29       63.26     11.61 o 
   7  14   8       33.61       38.19     11.56 o 
   1  15   8       10.31        3.65      5.73 o 
   2  15   8      602.44      617.94     39.75 o 
   3  15   8       42.39       33.01      9.04 o 
   4  15   8      164.80      165.31     22.27 o 
   5  15   8       19.61       12.79      7.22 o 
   6  15   8       26.90       36.70     11.24 o 
   0  16   8      999.28      949.26     97.98 o 
   1  16   8       15.40       22.48      7.97 o 
   2  16   8      187.13      150.69     16.49 o 
   3  16   8        0.00       13.11      7.50 o 
   4  16   8       64.56       79.15     14.99 o 
   1  17   8       97.81      119.92     18.82 o 
   2  17   8      146.47      161.54     21.60 o 
   1   1   9      159.82      142.04      5.71 o 
   2   1   9      349.54      370.06     10.24 o 
   3   1   9      138.40      136.42      5.80 o 
   4   1   9       50.66       54.44      3.70 o 
   5   1   9      559.47      542.03     15.40 o 
   6   1   9        4.98        3.58      2.72 o 
   7   1   9     1514.14     1434.79     51.06 o 
   8   1   9      463.20      434.88     21.79 o 
   9   1   9       37.10       52.48     10.20 o 
  10   1   9        1.26        1.22      5.13 o 
  11   1   9        0.61        3.29      6.03 o 
   0   2   9       35.08       47.40      4.09 o 
   1   2   9      491.18      422.58     11.08 o 
   2   2   9      325.97      337.43     11.75 o 
   3   2   9      263.21      328.93      9.28 o 
   4   2   9      385.54      404.04     11.19 o 
   5   2   9     4507.09     4453.27    140.85 o 
   6   2   9      484.65      506.38     19.17 o 
   7   2   9      262.55      229.77     11.79 o 
   8   2   9       84.08      115.05     10.35 o 
   9   2   9      332.77      279.76     17.16 o 
  10   2   9      163.34      134.89     14.73 o 
  11   2   9      602.71      634.75     44.68 o 
   1   3   9      597.97      614.54     37.94 o 
   2   3   9      643.67      662.41     17.69 o 
   3   3   9     3192.29     3148.16     88.65 o 
   4   3   9     1210.61     1218.89     30.32 o 
   5   3   9      267.93      240.99      8.92 o 
   6   3   9       76.66       97.38      6.89 o 
   7   3   9     2985.80     2766.91    116.39 o 
   8   3   9     1673.99     1576.58     65.98 o 
   9   3   9      504.18      479.02     23.57 o 
  10   3   9       62.55       79.42     11.62 o 
  11   3   9       41.47       45.73     11.08 o 
   0   4   9       81.34       79.31      5.69 o 
   1   4   9     1466.35     1449.69     73.76 o 
   2   4   9      401.24      413.72     10.48 o 
   3   4   9       80.12       98.83      4.98 o 
   4   4   9        2.33        3.42      1.96 o 
   5   4   9     2608.31     2547.74     89.20 o 
   6   4   9       11.11       16.99      4.08 o 
   7   4   9       48.02       70.76      6.83 o 
   8   4   9      142.50      137.89      9.91 o 
   9   4   9        1.84        3.64      4.32 o 
  10   4   9       64.95       61.55     10.27 o 
  11   4   9      539.20      525.85     40.38 o 
   1   5   9       21.16       24.84      4.42 o 
   2   5   9      222.83      202.27      7.48 o 
   3   5   9      500.73      509.44     13.45 o 
   4   5   9     1686.85     1675.50     54.38 o 
   5   5   9      392.73      385.06     15.62 o 
   6   5   9      593.96      609.92     24.28 o 
   7   5   9       24.95       34.61      6.20 o 
   8   5   9      153.28      160.06     11.71 o 
   9   5   9      101.13      119.59     10.59 o 
  10   5   9       87.42       85.58     10.81 o 
  11   5   9      111.19      104.96     16.40 o 
   0   6   9      209.12      194.19     12.71 o 
   1   6   9      202.37      213.95     21.76 o 
   2   6   9       56.40       55.88      3.81 o 
   3   6   9       13.71       14.03      2.85 o 
   4   6   9      436.41      417.03     15.02 o 
   5   6   9     1507.30     1391.11     53.91 o 
   6   6   9      262.47      253.99     13.71 o 
   7   6   9      161.21      174.23     11.92 o 
   8   6   9        0.46        6.11      4.35 o 
   9   6   9      116.35      119.55     11.60 o 
  10   6   9       20.83       19.72      6.35 o 
  11   6   9      130.13      127.48     21.03 o 
   1   7   9      699.83      667.33     25.70 o 
   2   7   9      101.94       94.54      6.31 o 
   3   7   9     3135.20     3069.17     98.86 o 
   4   7   9      283.64      296.02     14.95 o 
   5   7   9      107.87      122.18      9.47 o 
   6   7   9       14.75       23.88      5.13 o 
   7   7   9     1085.09      992.75     42.38 o 
   8   7   9      322.50      310.32     18.58 o 
   9   7   9      385.20      398.30     25.95 o 
  10   7   9       40.57       35.07      8.83 o 
   0   8   9       28.04       33.94     10.80 o 
   1   8   9     1248.31     1223.07     47.45 o 
   2   8   9      967.60     1019.45     71.20 o 
   3   8   9      455.24      462.19     24.19 o 
   4   8   9       90.20       83.60      7.27 o 
   5   8   9     3192.26     3189.77    141.00 o 
   6   8   9      153.53      166.36     13.75 o 
   7   8   9      178.12      175.64     13.96 o 
   8   8   9        0.06       -1.43      4.36 o 
   9   8   9       11.69       12.69      6.67 o 
  10   8   9        0.01       -0.73      6.18 o 
   1   9   9      730.49      752.37     32.02 o 
   2   9   9      247.51      241.45     19.37 o 
   3   9   9      569.73      591.77     31.01 o 
   4   9   9      645.21      635.85     33.98 o 
   5   9   9        5.42       10.42      5.51 o 
   6   9   9      252.34      254.90     16.39 o 
   7   9   9      154.83      172.32     14.35 o 
   8   9   9      317.85      295.15     21.67 o 
   9   9   9       95.20       88.54     13.61 o 
  10   9   9       19.52       23.66     10.26 o 
   0  10   9      333.37      367.68     24.85 o 
   1  10   9      115.22      105.81      8.02 o 
   2  10   9      140.74      157.59     18.19 o 
   3  10   9      315.03      334.83     21.92 o 
   4  10   9       91.83      107.85     10.90 o 
   5  10   9       13.96       16.59      6.23 o 
   6  10   9       78.75       80.58     10.94 o 
   7  10   9       51.39       67.37     10.94 o 
   8  10   9       25.50       33.51      8.51 o 
   9  10   9       58.91       46.97     11.60 o 
   1  11   9      103.84      101.25      8.29 o 
   2  11   9       59.44       75.59     11.81 o 
   3  11   9      596.34      606.63     34.80 o 
   4  11   9       15.94       15.08      5.87 o 
   5  11   9        0.90        1.91      4.72 o 
   6  11   9        5.51        8.68      5.82 o 
   7  11   9       51.45       70.90     10.90 o 
   8  11   9       14.35       17.09      7.97 o 
   9  11   9       33.76       40.95     11.75 o 
   0  12   9      716.16      651.38     42.27 o 
   1  12   9     1261.91     1135.04     48.03 o 
   2  12   9       19.60       32.20      7.17 o 
   3  12   9       10.09       16.75      6.64 o 
   4  12   9       99.11      111.32     12.16 o 
   5  12   9      263.38      289.32     22.90 o 
   6  12   9        1.56        5.03      5.98 o 
   7  12   9       11.76       13.30      7.26 o 
   8  12   9        9.39        0.72      6.32 o 
   1  13   9      923.33      892.48     43.60 o 
   2  13   9       10.56        4.99      5.21 o 
   3  13   9      175.35      193.34     20.63 o 
   4  13   9       45.62       37.17      8.47 o 
   5  13   9       23.22       24.27      8.33 o 
   6  13   9        0.82        3.12      6.39 o 
   7  13   9      235.40      222.02     22.07 o 
   0  14   9       36.14       26.92      8.39 o 
   1  14   9      310.45      327.18     23.60 o 
   2  14   9        0.38        0.93      5.12 o 
   3  14   9       16.56       24.90      7.80 o 
   4  14   9       11.63       17.96      7.92 o 
   5  14   9       61.30       64.80     11.07 o 
   6  14   9        4.52        8.38      6.81 o 
   1  15   9       16.09       15.84      7.21 o 
   2  15   9       12.31       18.19      7.40 o 
   3  15   9        0.03        5.24      6.56 o 
   4  15   9        0.01       -3.32      7.28 o 
   5  15   9       38.72       40.36     11.16 o 
   0  16   9       50.31       59.21     31.06 o 
   1  16   9       63.24       58.90     13.00 o 
   2  16   9       67.76       59.09     11.60 o 
   3  16   9       39.42       35.08      9.74 o 
   0   0  10      219.59      196.78     12.70 o 
   1   0  10     7824.41     7939.19    348.97 o 
   2   0  10      100.96      118.72      7.74 o 
   3   0  10      200.67      277.03     26.21 o 
   4   0  10     3203.73     3045.92    125.14 o 
   5   0  10       86.91       82.01      7.13 o 
   6   0  10     1078.96     1051.99     43.82 o 
   7   0  10      497.20      492.85     29.59 o 
   8   0  10        8.17       14.42      7.95 o 
   9   0  10       22.34       21.66      9.85 o 
  10   0  10      960.20      910.24     82.81 o 
  11   0  10      453.16      484.02     54.71 o 
   1   1  10      972.43      917.80     25.95 o 
   2   1  10      212.74      222.23      7.73 o 
   3   1  10      979.44      927.05     25.47 o 
   4   1  10     1446.07     1407.93     39.67 o 
   5   1  10        3.25        0.10      1.91 o 
   6   1  10     2627.82     2458.94     85.83 o 
   7   1  10       51.18       52.62      5.62 o 
   8   1  10      470.57      449.49     23.03 o 
   9   1  10       12.91       13.65      5.81 o 
  10   1  10      550.26      571.55     38.05 o 
  11   1  10        3.59        8.53      6.71 o 
   0   2  10       69.95       60.31      4.86 o 
   1   2  10      101.16       97.95      4.57 o 
   2   2  10      131.23      125.38      6.50 o 
   3   2  10       43.60       48.78      3.72 o 
   4   2  10      474.29      477.20     14.24 o 
   5   2  10       70.05       71.95      5.05 o 
   6   2  10       38.31       51.34      6.22 o 
   7   2  10        0.01        3.07      3.18 o 
   8   2  10       21.71       40.14      6.31 o 
   9   2  10      316.66      286.68     20.97 o 
  10   2  10       86.78      114.12     14.83 o 
  11   2  10      113.65      101.26     14.63 o 
   1   3  10       48.96       48.55      4.36 o 
   2   3  10       86.27       99.99      7.41 o 
   3   3  10     1722.91     1710.23     46.45 o 
   4   3  10        1.23        7.46      2.17 o 
   5   3  10      173.21      164.81      7.68 o 
   6   3  10        0.77        4.05      3.71 o 
   7   3  10      302.40      301.05     15.73 o 
   8   3  10      152.19      163.50     11.37 o 
   9   3  10       30.99       31.39      6.71 o 
  10   3  10        3.44        5.54      5.97 o 
  11   3  10        1.78        9.18      6.73 o 
   0   4  10      270.39      256.00     13.80 o 
   1   4  10      182.13      158.23      5.30 o 
   2   4  10      109.62      100.20      4.98 o 
   3   4  10      728.59      634.84     17.19 o 
   4   4  10     1468.47     1477.29     46.55 o 
   5   4  10     1273.39     1296.27     47.16 o 
   6   4  10      500.82      520.67     22.46 o 
   7   4  10       38.93       48.78      6.03 o 
   8   4  10       33.95       25.98      5.31 o 
   9   4  10      168.47      151.02     11.86 o 
  10   4  10      344.82      329.62     25.43 o 
  11   4  10      125.44      174.91     22.00 o 
   1   5  10      805.99      800.73     26.70 o 
   2   5  10     1107.07     1047.21     31.83 o 
   3   5  10        7.40        4.91      2.28 o 
   4   5  10     1425.33     1395.20     47.30 o 
   5   5  10        6.14        9.88      3.55 o 
   6   5  10     1146.86     1108.85     43.40 o 
   7   5  10      920.79      920.33     41.52 o 
   8   5  10      394.79      379.50     20.55 o 
   9   5  10      111.93      102.16      8.69 o 
  10   5  10      272.07      295.74     27.73 o 
  11   5  10       30.06       31.71     11.27 o 
   0   6  10      172.81      147.94     11.68 o 
   1   6  10      131.81      136.59      9.66 o 
   2   6  10      163.90      171.75      8.94 o 
   3   6  10      286.85      304.71     12.14 o 
   4   6  10     2928.06     2875.75    116.97 o 
   5   6  10      482.26      516.82     24.62 o 
   6   6  10      360.30      328.78     16.26 o 
   7   6  10      614.64      595.24     27.84 o 
   8   6  10       94.67      110.28      9.75 o 
   9   6  10      154.98      139.44     13.53 o 
  10   6  10      388.82      395.34     30.31 o 
   1   7  10      116.03      149.19      9.26 o 
   2   7  10       26.58       41.71      9.37 o 
   3   7  10      117.18      128.97      8.23 o 
   4   7  10      350.84      320.48     16.35 o 
   5   7  10      956.04      921.40     41.98 o 
   6   7  10     1224.79     1135.53     58.56 o 
   7   7  10      239.64      212.45     15.31 o 
   8   7  10       47.48       51.53      8.38 o 
   9   7  10       17.71        4.41      5.34 o 
  10   7  10      239.72      256.42     23.93 o 
   0   8  10      332.26      343.26     22.17 o 
   1   8  10       13.47       16.91      4.88 o 
   2   8  10      247.21      246.08     17.89 o 
   3   8  10      231.75      212.87     14.95 o 
   4   8  10        8.82       45.86     13.92 o 
   5   8  10      137.24      168.06     13.84 o 
   6   8  10       32.09       28.58      6.41 o 
   7   8  10      148.73      154.93     14.36 o 
   8   8  10        0.23        2.70      4.85 o 
   9   8  10        0.22        0.27      5.15 o 
  10   8  10        3.37       26.41     14.03 o 
   1   9  10      226.96      268.31     15.47 o 
   2   9  10     1028.28     1075.57     87.00 o 
   3   9  10        6.34       18.71      7.55 o 
   4   9  10       30.49       29.95      7.05 o 
   5   9  10       20.53       25.66      6.78 o 
   6   9  10       28.78       36.36      7.73 o 
   7   9  10      521.31      503.35     33.23 o 
   8   9  10      248.46      244.08     21.62 o 
   9   9  10       46.64       47.88     11.29 o 
   0  10  10      592.81      590.00     37.82 o 
   1  10  10      134.06      130.77      8.83 o 
   2  10  10      252.84      264.70     18.31 o 
   3  10  10       64.37       82.24     10.11 o 
   4  10  10     1646.80     1593.85     84.42 o 
   5  10  10      222.13      246.23     20.04 o 
   6  10  10      186.94      194.76     17.45 o 
   7  10  10      213.54      196.87     19.49 o 
   8  10  10        2.11        5.45      6.09 o 
   9  10  10       24.32       15.93      8.75 o 
   1  11  10       33.85       35.38      5.80 o 
   2  11  10      514.28      538.35     31.97 o 
   3  11  10       68.23       62.02      9.88 o 
   4  11  10      283.74      271.35     21.86 o 
   5  11  10      497.65      470.65     31.85 o 
   6  11  10      610.96      548.92     37.08 o 
   7  11  10       68.14       75.32     12.45 o 
   8  11  10      429.20      434.98     34.49 o 
   0  12  10        6.31       -4.06      5.62 o 
   1  12  10        8.57        5.65      4.41 o 
   2  12  10        5.34       11.10      5.83 o 
   3  12  10       38.30       59.72     10.14 o 
   4  12  10      206.29      196.63     18.02 o 
   5  12  10       35.65       47.55      9.60 o 
   6  12  10      201.01      201.79     20.18 o 
   7  12  10        5.05        9.36      6.98 o 
   1  13  10       19.57       25.30      7.22 o 
   2  13  10      207.93      205.80     17.87 o 
   3  13  10        0.10       11.23      6.34 o 
   4  13  10       21.72       28.54      8.71 o 
   5  13  10      103.31       96.48     13.05 o 
   6  13  10        1.76        7.68      6.88 o 
   7  13  10        1.90        6.05      7.09 o 
   0  14  10      461.51      507.33     55.99 o 
   1  14  10       62.25       49.79      8.98 o 
   2  14  10      147.97      151.69     16.65 o 
   3  14  10      151.19      145.62     15.74 o 
   4  14  10      296.62      316.95     33.35 o 
   5  14  10       12.79       27.45      9.00 o 
   6  14  10       56.38       45.86     10.84 o 
   1  15  10        4.71        5.65      7.50 o 
   2  15  10      435.74      433.10     34.66 o 
   3  15  10       43.20       33.05      9.72 o 
   4  15  10      206.22      215.45     24.54 o 
   0  16  10       55.95       64.54     19.16 o 
   1  16  10        1.96        7.47      7.91 o 
   2  16  10      133.73      130.98     20.99 o 
   1   1  11       12.68       13.13      2.54 o 
   2   1  11      163.24      182.11     13.14 o 
   3   1  11      320.35      301.02     10.60 o 
   4   1  11      958.80      979.51     32.21 o 
   5   1  11     1819.81     1767.88     54.73 o 
   6   1  11       71.07       77.18      7.31 o 
   7   1  11      408.48      368.16     17.28 o 
   8   1  11       28.68       23.86      6.47 o 
   9   1  11      108.71      111.12     12.53 o 
  10   1  11      113.27      117.46     14.00 o 
  11   1  11       41.15       46.91     10.78 o 
   0   2  11      680.40      634.94     27.02 o 
   1   2  11        3.71       12.45      2.83 o 
   2   2  11     3414.20     3803.47    233.47 o 
   3   2  11     1208.86     1177.36     38.75 o 
   4   2  11      712.17      709.17     22.33 o 
   5   2  11     3075.83     2942.46    100.15 o 
   6   2  11       26.14       35.07      5.49 o 
   7   2  11      334.95      289.09     15.11 o 
   8   2  11      327.44      313.71     20.88 o 
   9   2  11        0.15        0.91      4.95 o 
  10   2  11      246.42      280.31     25.61 o 
  11   2  11      293.78      288.05     26.77 o 
   1   3  11      127.19      124.44      5.90 o 
   2   3  11      615.64      629.58     41.36 o 
   3   3  11     2263.07     2203.24     65.49 o 
   4   3  11     2207.94     2153.92     69.49 o 
   5   3  11      212.35      206.44     11.28 o 
   6   3  11       99.48      107.09      8.22 o 
   7   3  11      595.20      552.98     25.69 o 
   8   3  11        0.91        1.77      4.05 o 
   9   3  11      189.02      209.76     18.67 o 
  10   3  11       71.97       70.76     11.77 o 
  11   3  11       24.57       14.07      9.79 o 
   0   4  11     3117.05     3181.62    184.37 o 
   1   4  11      790.96      717.75     22.03 o 
   2   4  11      500.52      499.95     32.87 o 
   3   4  11      186.69      179.56      7.19 o 
   4   4  11       54.52       68.14      5.03 o 
   5   4  11      948.69      899.73     35.06 o 
   6   4  11      100.26      108.70      8.21 o 
   7   4  11      290.76      279.89     15.56 o 
   8   4  11        0.58        9.42      5.11 o 
   9   4  11       16.06       25.19      6.76 o 
  10   4  11      207.24      199.33     21.12 o 
   1   5  11       14.11       23.44      3.76 o 
   2   5  11       52.36       67.98      7.71 o 
   3   5  11        0.67        3.68      2.77 o 
   4   5  11      212.27      190.64     11.13 o 
   5   5  11      650.31      615.00     27.60 o 
   6   5  11        3.07        3.77      3.29 o 
   7   5  11       40.65       39.21      6.16 o 
   8   5  11       21.29       29.45      6.65 o 
   9   5  11       53.73       59.49      9.79 o 
  10   5  11       30.69       24.72      9.42 o 
   0   6  11      434.94      427.10     25.09 o 
   1   6  11     1507.76     1446.60     52.54 o 
   2   6  11       60.75       93.95     10.84 o 
   3   6  11       48.17       48.23      5.51 o 
   4   6  11      868.30      828.02     36.41 o 
   5   6  11      167.14      165.49     11.70 o 
   6   6  11       30.64       42.15      6.67 o 
   7   6  11       17.07       23.25      5.96 o 
   8   6  11      108.73      115.77     11.94 o 
   9   6  11       10.09       23.23      6.86 o 
  10   6  11        4.28       17.08      8.36 o 
   1   7  11      852.64      785.96     30.20 o 
   2   7  11      540.08      596.41     51.90 o 
   3   7  11     1442.59     1369.00     64.81 o 
   4   7  11      450.80      451.45     26.18 o 
   5   7  11      256.54      252.20     15.69 o 
   6   7  11        0.73       -5.01      5.01 o 
   7   7  11      233.79      234.47     17.01 o 
   8   7  11      172.93      187.78     17.72 o 
   9   7  11       22.32       26.88      8.06 o 
  10   7  11        1.97        2.76      7.28 o 
   0   8  11      949.72      909.44     51.79 o 
   1   8  11      544.74      520.75     25.48 o 
   2   8  11      166.03      178.51     14.72 o 
   3   8  11        0.73       -1.60      5.43 o 
   4   8  11      391.02      383.96     23.88 o 
   5   8  11      431.94      398.54     25.60 o 
   6   8  11      744.80      707.55     41.72 o 
   7   8  11      413.76      390.98     27.98 o 
   8   8  11       89.63       81.41     11.73 o 
   9   8  11      383.28      361.93     29.67 o 
   1   9  11        3.54       -0.88      3.19 o 
   2   9  11      490.06      511.32     24.68 o 
   3   9  11        9.40        3.89      5.23 o 
   4   9  11      920.10      910.89     50.45 o 
   5   9  11        3.42        4.26      5.36 o 
   6   9  11        1.12       11.48      6.15 o 
   7   9  11      453.98      432.28     32.05 o 
   8   9  11       98.29       84.88     14.07 o 
   9   9  11      369.48      349.80     31.17 o 
   0  10  11       68.32       51.14      8.74 o 
   1  10  11      571.51      563.39     30.49 o 
   2  10  11       21.31       32.71      7.17 o 
   3  10  11        5.83       34.07     12.42 o 
   4  10  11       57.55       87.43     11.07 o 
   5  10  11       26.71       39.64      8.56 o 
   6  10  11       47.35       53.90     10.06 o 
   7  10  11        0.78        1.03      5.96 o 
   8  10  11      118.97      118.04     15.74 o 
   1  11  11      279.76      307.51     19.27 o 
   2  11  11       92.08      114.91     12.40 o 
   3  11  11       34.41       39.51     15.44 o 
   4  11  11        3.52        3.19      5.30 o 
   5  11  11      128.10      108.64     13.54 o 
   6  11  11        0.29       -1.80      5.74 o 
   7  11  11      164.60      226.02     27.45 o 
   8  11  11      207.35      227.15     23.71 o 
   0  12  11      323.85      314.00     25.36 o 
   1  12  11        2.47        5.28      5.40 o 
   2  12  11      393.67      383.96     27.38 o 
   3  12  11      114.44      138.32     22.16 o 
   4  12  11      133.57      142.47     18.96 o 
   5  12  11       81.35       97.41     13.54 o 
   6  12  11      118.26      122.13     15.44 o 
   7  12  11      235.59      215.04     22.41 o 
   1  13  11       23.42       32.73      7.07 o 
   2  13  11      281.81      278.31     23.35 o 
   3  13  11        0.14       -0.82      5.61 o 
   4  13  11      254.81      263.93     37.31 o 
   5  13  11        0.30       20.49      8.79 o 
   6  13  11        7.52       34.93      9.72 o 
   0  14  11       78.09      115.00     23.07 o 
   1  14  11        5.03        6.43      6.77 o 
   2  14  11      460.70      480.49     35.80 o 
   3  14  11       17.57       24.97      9.51 o 
   4  14  11       72.94       91.88     16.08 o 
   5  14  11       49.30       57.58     12.50 o 
   1  15  11        0.00        2.25      7.33 o 
   2  15  11        2.80       -1.28      7.26 o 
   3  15  11       59.10       69.67     12.48 o 
   0   0  12        0.04        7.45      4.56 o 
   1   0  12     1299.44     1362.91     57.75 o 
   2   0  12      535.88      598.89     90.43 o 
   3   0  12     2123.07     2113.91     97.08 o 
   4   0  12     2585.86     2504.40    115.55 o 
   5   0  12      757.54      768.42     41.57 o 
   6   0  12      240.70      204.80     15.99 o 
   7   0  12      123.51      115.62     15.47 o 
   8   0  12        0.92        5.02      7.25 o 
   9   0  12      167.47      182.84     24.94 o 
  10   0  12       54.47       82.16     17.24 o 
   1   1  12      127.31      140.68      7.18 o 
   2   1  12      892.04      867.05     59.16 o 
   3   1  12      859.69      890.38     28.07 o 
   4   1  12      112.35       94.38      6.41 o 
   5   1  12      869.07      791.72     25.95 o 
   6   1  12       63.29       67.41      7.72 o 
   7   1  12      229.06      209.45     13.85 o 
   8   1  12       60.32       82.10     10.08 o 
   9   1  12      178.57      221.90     18.95 o 
  10   1  12       39.97       36.54      9.28 o 
   0   2  12       13.02        9.98      3.78 o 
   1   2  12     1880.54     1795.81     53.46 o 
   2   2  12        0.17       -2.36      2.36 o 
   3   2  12      480.27      448.23     18.05 o 
   4   2  12       24.42       27.57      3.35 o 
   5   2  12       12.73       15.73      3.63 o 
   6   2  12      158.22      160.01     10.27 o 
   7   2  12       15.96       14.71      4.54 o 
   8   2  12        0.09        4.91      5.31 o 
   9   2  12        0.04        3.06      5.91 o 
  10   2  12      114.90      128.66     16.42 o 
   1   3  12      143.18      141.72      6.98 o 
   2   3  12      246.81      245.84     15.98 o 
   3   3  12       24.04       27.47      4.01 o 
   4   3  12       59.00       59.19      5.16 o 
   5   3  12       92.40      101.69      7.64 o 
   6   3  12      263.44      256.43     14.03 o 
   7   3  12      151.01      159.77     10.70 o 
   8   3  12        8.72        5.32      4.59 o 
   9   3  12      107.45      129.27     13.96 o 
  10   3  12       29.90       33.78     10.47 o 
   0   4  12     1679.18     1589.53     86.93 o 
   1   4  12       84.02       83.48      5.16 o 
   2   4  12      400.10      405.27     33.91 o 
   3   4  12      129.65      124.17      7.00 o 
   4   4  12      266.99      289.70     12.33 o 
   5   4  12      873.39      828.22     33.55 o 
   6   4  12       20.78       19.44      5.45 o 
   7   4  12      644.38      623.25     29.99 o 
   8   4  12        7.60       13.28      4.69 o 
   9   4  12       20.87       25.11      8.55 o 
  10   4  12      153.14      166.41     20.99 o 
   1   5  12      902.89      878.06     33.53 o 
   2   5  12     1001.63     1052.17     95.45 o 
   3   5  12     1590.44     1544.80     54.97 o 
   4   5  12       58.16       70.38      7.58 o 
   5   5  12     1337.03     1241.09     55.52 o 
   6   5  12       39.48       31.63      6.19 o 
   7   5  12       88.42       85.16      9.29 o 
   8   5  12       46.61       59.62      8.77 o 
   9   5  12      133.38      137.29     17.65 o 
  10   5  12        0.19       -4.45      8.45 o 
   0   6  12      580.92      545.19     32.32 o 
   1   6  12     2471.63     2505.51     98.82 o 
   2   6  12        6.70        9.37      3.95 o 
   3   6  12       32.29       42.44      6.51 o 
   4   6  12      188.36      204.02     15.02 o 
   5   6  12      583.76      582.17     29.97 o 
   6   6  12      135.37      126.17     11.17 o 
   7   6  12      132.76      129.79     11.98 o 
   8   6  12      103.42      113.95     11.96 o 
   9   6  12       45.84       51.52     12.09 o 
   1   7  12      705.50      719.43     31.32 o 
   2   7  12       31.01       47.23      6.62 o 
   3   7  12      505.46      501.48     28.28 o 
   4   7  12       23.34       21.92      6.23 o 
   5   7  12       40.01       39.41      8.25 o 
   6   7  12       72.75       70.85     10.02 o 
   7   7  12       39.95       52.39      9.44 o 
   8   7  12        2.98       -0.25      5.46 o 
   9   7  12       28.64       35.76     10.48 o 
   0   8  12     1149.82     1160.27     69.43 o 
   1   8  12       10.80        6.85      3.82 o 
   2   8  12      252.41      251.89     14.99 o 
   3   8  12        9.12       17.49      7.42 o 
   4   8  12        0.76       -3.00      4.91 o 
   5   8  12        0.28       -1.35      4.73 o 
   6   8  12       24.03       35.58      8.63 o 
   7   8  12      194.94      229.62     21.37 o 
   8   8  12       10.69       16.05      7.84 o 
   9   8  12       38.82       45.29     11.68 o 
   1   9  12      539.83      524.24     28.74 o 
   2   9  12      165.96      165.43     14.29 o 
   3   9  12      162.46      180.16     24.33 o 
   4   9  12       57.57       66.65     10.76 o 
   5   9  12      203.89      211.27     18.81 o 
   6   9  12       14.57       10.15      6.41 o 
   7   9  12       69.77       92.21     12.88 o 
   8   9  12       50.56       64.57     11.83 o 
   0  10  12      539.79      503.65     35.59 o 
   1  10  12      902.84      918.34     51.11 o 
   2  10  12      351.28      346.63     24.36 o 
   3  10  12       71.27      106.78     13.45 o 
   4  10  12      119.53      138.35     14.49 o 
   5  10  12      105.20      142.48     15.71 o 
   6  10  12      135.82      138.07     16.12 o 
   7  10  12      113.44      119.44     15.75 o 
   8  10  12       37.97       50.46     11.70 o 
   1  11  12      625.49      693.75     42.29 o 
   2  11  12        7.03       14.48      6.64 o 
   3  11  12      180.13      217.48     27.52 o 
   4  11  12       22.42       27.37      8.54 o 
   5  11  12       24.07       22.65      7.81 o 
   6  11  12        0.07        5.67      6.33 o 
   7  11  12       30.28       48.77     11.42 o 
   0  12  12       17.50        6.43      8.29 o 
   1  12  12      205.83      181.15     15.96 o 
   2  12  12      386.18      365.33     27.02 o 
   3  12  12        3.42       -0.60      5.35 o 
   4  12  12       14.60       17.76     12.25 o 
   5  12  12       62.19       87.54     13.33 o 
   6  12  12        9.87       17.10      8.17 o 
   1  13  12       18.99       17.09      7.53 o 
   2  13  12        0.33       -6.73      6.73 o 
   3  13  12      101.35      101.24     14.56 o 
   4  13  12      145.75      146.05     17.67 o 
   5  13  12       35.33       32.45     10.49 o 
   0  14  12      108.11      128.46     24.95 o 
   1  14  12        5.89       15.15      9.28 o 
   2  14  12      141.80      138.95     18.00 o 
   3  14  12      196.87      192.70     20.94 o 
   4  14  12        3.36        2.67      6.63 o 
   1  15  12      211.47      197.10     25.69 o 
   1   1  13     2173.68     2092.96     71.07 o 
   2   1  13      969.97      933.87     31.31 o 
   3   1  13      205.24      183.05     12.90 o 
   4   1  13      156.69      152.75      8.20 o 
   5   1  13       94.20       80.92      6.35 o 
   6   1  13       10.85       11.13      3.97 o 
   7   1  13       70.17       68.04      8.35 o 
   8   1  13      513.85      507.08     34.02 o 
   9   1  13        3.67        9.29      6.49 o 
  10   1  13       27.41       30.79      9.95 o 
   0   2  13     2135.22     2025.95     92.84 o 
   1   2  13      310.11      323.90     12.64 o 
   2   2  13      822.51      809.47     26.54 o 
   3   2  13      742.13      833.91     68.36 o 
   4   2  13      270.08      250.79     10.71 o 
   5   2  13       52.73       45.68      5.08 o 
   6   2  13     1066.22     1007.12     42.02 o 
   7   2  13      104.30      114.14     10.68 o 
   8   2  13        0.51       -4.53      5.41 o 
   9   2  13       54.16       59.37     10.90 o 
  10   2  13      237.09      260.32     26.88 o 
   1   3  13     1297.51     1291.46     41.87 o 
   2   3  13     1218.63     1198.05     38.34 o 
   3   3  13     1111.88     1146.42     88.44 o 
   4   3  13      676.78      681.86     27.47 o 
   5   3  13        0.76        3.00      3.45 o 
   6   3  13       25.29       29.40      5.25 o 
   7   3  13      268.71      268.57     16.15 o 
   8   3  13      476.13      482.22     31.65 o 
   9   3  13       92.58       92.64     14.41 o 
  10   3  13      162.91      189.64     23.63 o 
   0   4  13      101.66      121.34     22.87 o 
   1   4  13      571.69      524.09     23.07 o 
   2   4  13     2095.03     2025.55     71.48 o 
   3   4  13        5.20        7.92      3.43 o 
   4   4  13      264.33      263.58     13.93 o 
   5   4  13       12.77       24.52      5.60 o 
   6   4  13       14.21       31.70      6.46 o 
   7   4  13       31.45       42.62      7.51 o 
   8   4  13        9.11       29.58      9.96 o 
   9   4  13        5.12       -1.58      6.40 o 
   1   5  13      865.77      815.22     34.34 o 
   2   5  13       73.74       78.93      9.96 o 
   3   5  13       39.88       43.58     10.68 o 
   4   5  13       25.90       24.63      6.23 o 
   5   5  13       32.07       49.04      7.91 o 
   6   5  13       22.50       13.70      5.01 o 
   7   5  13       10.51       19.30      6.18 o 
   8   5  13      112.52      105.89     12.29 o 
   9   5  13       22.90       28.47     10.59 o 
   0   6  13      660.99      602.94     37.05 o 
   1   6  13        1.16       -1.10      3.35 o 
   2   6  13       76.35       68.67      7.97 o 
   3   6  13      716.36      762.61     76.57 o 
   4   6  13        5.86       20.61      6.44 o 
   5   6  13        4.33        5.69      5.39 o 
   6   6  13      370.99      365.50     24.50 o 
   7   6  13       79.09       76.09     11.22 o 
   8   6  13       94.84      101.39     13.39 o 
   9   6  13        2.71       -2.77      7.32 o 
   1   7  13       80.63       91.91      8.33 o 
   2   7  13      247.90      251.08     15.40 o 
   3   7  13      435.11      436.19     47.62 o 
   4   7  13      317.01      330.12     22.93 o 
   5   7  13        8.26       13.79      6.64 o 
   6   7  13       10.47        7.86      5.92 o 
   7   7  13       37.44       34.66      8.44 o 
   8   7  13      160.32      186.86     18.54 o 
   9   7  13       44.45       40.17     12.77 o 
   0   8  13        4.37       -0.40      4.91 o 
   1   8  13      851.98      839.01     37.99 o 
   2   8  13      501.74      491.08     25.80 o 
   3   8  13        6.42        6.22      5.86 o 
   4   8  13      339.25      334.49     24.12 o 
   5   8  13      105.03      117.85     13.63 o 
   6   8  13      134.66      167.65     17.17 o 
   7   8  13       14.86       20.93      7.85 o 
   8   8  13       64.76       69.31     12.05 o 
   1   9  13       97.17      114.43     11.30 o 
   2   9  13      181.61      186.85     16.11 o 
   3   9  13       82.67      109.80     17.90 o 
   4   9  13      213.18      226.22     19.24 o 
   5   9  13       28.79       34.84      8.59 o 
   6   9  13        8.66       12.13      7.42 o 
   7   9  13       45.24       61.99     11.74 o 
   8   9  13        4.31       16.16      8.47 o 
   0  10  13       23.91       30.06      9.07 o 
   1  10  13      183.06      160.40     13.76 o 
   2  10  13      176.49      173.76     16.06 o 
   3  10  13        2.32       13.35      6.48 o 
   4  10  13      100.05       96.73     13.50 o 
   5  10  13      210.61      231.41     23.04 o 
   6  10  13       22.58       18.38      7.99 o 
   7  10  13       12.69       16.53      8.56 o 
   1  11  13       18.63       25.88      6.45 o 
   2  11  13       46.39       46.84      9.15 o 
   3  11  13        0.76        2.35      7.27 o 
   4  11  13        0.88        4.84      6.43 o 
   5  11  13       17.70       10.44      7.26 o 
   6  11  13        9.31       16.43      8.07 o 
   0  12  13      110.06      122.27     24.43 o 
   1  12  13        2.81       14.65      7.23 o 
   2  12  13        5.23       -1.16      5.42 o 
   3  12  13      207.68      202.45     20.02 o 
   4  12  13       15.16       19.06      8.71 o 
   5  12  13       54.17       79.22     14.26 o 
   1  13  13        0.02        0.73      6.72 o 
   2  13  13      267.80      283.09     26.00 o 
   3  13  13       60.90       64.64     11.92 o 
   4  13  13      113.42      116.33     16.26 o 
   0  14  13      655.80      708.47     82.36 o 
   1  14  13        7.19        8.62      9.04 o 
   2  14  13       67.52       72.46     15.58 o 
   0   0  14       51.32       44.72      9.90 o 
   1   0  14      123.64      117.91     10.50 o 
   2   0  14     1891.74     1947.89     94.45 o 
   3   0  14      219.48      218.84     29.80 o 
   4   0  14      587.86      551.64     29.51 o 
   5   0  14      510.22      511.48     28.71 o 
   6   0  14       59.73       82.87     13.63 o 
   7   0  14        2.51       -5.04      8.24 o 
   8   0  14       34.06       41.87     13.06 o 
   9   0  14        3.48       -4.23      8.64 o 
   1   1  14      292.33      321.08     14.90 o 
   2   1  14      213.51      268.72     12.05 o 
   3   1  14      503.70      535.79     60.34 o 
   4   1  14        7.86       15.15      3.55 o 
   5   1  14      237.92      198.58     10.55 o 
   6   1  14       42.20       58.40      7.21 o 
   7   1  14      253.91      270.14     19.85 o 
   8   1  14      351.33      347.90     26.58 o 
   9   1  14       99.92      114.55     16.11 o 
   0   2  14       33.15       19.08      6.27 o 
   1   2  14      395.01      415.25     16.97 o 
   2   2  14      171.41      150.60      8.53 o 
   3   2  14      122.36      137.02     11.03 o 
   4   2  14       62.92       87.07      7.76 o 
   5   2  14      314.40      260.55     14.49 o 
   6   2  14        6.42        5.34      4.00 o 
   7   2  14       27.41       38.51     10.12 o 
   8   2  14       23.94       14.43      7.61 o 
   9   2  14       12.93        8.25      8.11 o 
   1   3  14       10.24        7.80      3.49 o 
   2   3  14       39.03       40.76      6.26 o 
   3   3  14      484.81      468.43     36.81 o 
   4   3  14      150.61      160.58     11.43 o 
   5   3  14       99.66       95.13      8.87 o 
   6   3  14        0.01       -4.40      4.40 o 
   7   3  14       57.80       71.81     10.09 o 
   8   3  14        0.33       19.11      8.70 o 
   9   3  14       25.13       14.41      7.95 o 
   0   4  14      137.77      106.08     16.25 o 
   1   4  14       12.32       10.67      4.31 o 
   2   4  14       48.18       50.32      6.32 o 
   3   4  14       34.11       44.11      6.65 o 
   4   4  14      757.21      698.00     33.52 o 
   5   4  14      198.48      217.37     16.90 o 
   6   4  14      242.12      237.23     16.95 o 
   7   4  14        0.80        0.93      4.96 o 
   8   4  14        7.03       15.92      9.34 o 
   9   4  14        1.40       -8.96      8.96 o 
   1   5  14      124.39      123.39     10.07 o 
   2   5  14      194.30      224.71     13.74 o 
   3   5  14     2868.74     2981.19    271.66 o 
   4   5  14        1.32        9.09      5.39 o 
   5   5  14        1.47        2.43      4.93 o 
   6   5  14      116.13      108.74     12.07 o 
   7   5  14       18.13       31.15      8.17 o 
   8   5  14      279.78      255.32     28.03 o 
   9   5  14      180.01      178.85     24.05 o 
   0   6  14      571.08      485.01     33.95 o 
   1   6  14      818.11      811.44     36.75 o 
   2   6  14        2.85        1.60      4.05 o 
   3   6  14      175.28      166.79     22.32 o 
   4   6  14      986.80      966.44     60.45 o 
   5   6  14     1117.15     1073.87     61.66 o 
   6   6  14      137.66      169.49     15.98 o 
   7   6  14      128.55      122.05     14.52 o 
   8   6  14       36.69       60.59     14.31 o 
   1   7  14      224.29      219.93     14.73 o 
   2   7  14       16.89       37.28      7.00 o 
   3   7  14      842.57      849.75     85.14 o 
   4   7  14       45.56       65.16      9.99 o 
   5   7  14       12.25       11.62      6.64 o 
   6   7  14        1.60        1.24      5.27 o 
   7   7  14       53.19       77.04     13.31 o 
   8   7  14       76.02       91.10     15.05 o 
   0   8  14      306.88      348.54     28.09 o 
   1   8  14      205.17      189.29     14.59 o 
   2   8  14        0.14        2.20      5.03 o 
   3   8  14       61.00       80.72     11.40 o 
   4   8  14        6.36       12.23      7.28 o 
   5   8  14        3.58        3.94      5.89 o 
   6   8  14        2.87        8.22      6.61 o 
   7   8  14        1.90       -7.19      7.19 o 
   1   9  14       28.29       27.14      6.33 o 
   2   9  14       64.91       70.14     10.77 o 
   3   9  14     1094.74     1039.20     61.53 o 
   4   9  14       36.55       46.67     10.34 o 
   5   9  14        7.42       12.65      7.22 o 
   6   9  14       42.69       64.22     12.13 o 
   7   9  14        1.12        0.59      6.17 o 
   0  10  14       12.89       26.08     12.95 o 
   1  10  14       75.40       90.36     11.77 o 
   2  10  14       96.97      109.30     14.08 o 
   3  10  14        7.01       -0.61      5.23 o 
   4  10  14      104.70      147.59     17.76 o 
   5  10  14      535.89      519.50     39.68 o 
   6  10  14        5.44       13.39      7.78 o 
   1  11  14       35.87       34.02     11.22 o 
   2  11  14       22.25       32.16      8.62 o 
   3  11  14      144.87      171.34     18.19 o 
   4  11  14       14.86       35.93      9.93 o 
   5  11  14       24.82       26.28     10.26 o 
   0  12  14      139.49      149.02     27.80 o 
   1  12  14        0.64       -3.03      7.78 o 
   2  12  14        6.11       13.78      7.99 o 
   3  12  14       53.98       55.02     11.53 o 
   4  12  14       47.87       27.64      9.25 o 
   1  13  14       64.94       57.23     13.52 o 
   2  13  14        4.48       -0.93      7.00 o 
   3  13  14       27.05       13.79      8.70 o 
   1   1  15      165.66      120.94      7.02 o 
   2   1  15       43.12       48.55      5.18 o 
   3   1  15      162.91      178.06     10.20 o 
   4   1  15        4.72        5.33      3.98 o 
   5   1  15       76.75       76.90      8.11 o 
   6   1  15       33.82       46.61      7.53 o 
   7   1  15       45.40       43.12      8.40 o 
   8   1  15      270.71      257.35     25.47 o 
   9   1  15      116.98      161.77     23.18 o 
   0   2  15     1214.33     1098.19     58.87 o 
   1   2  15       14.72       45.80      7.24 o 
   2   2  15      872.87      757.54     28.25 o 
   3   2  15        1.07       -0.07      2.91 o 
   4   2  15        0.42        2.56      3.91 o 
   5   2  15      531.25      536.10     28.63 o 
   6   2  15      875.50      787.55     45.88 o 
   7   2  15       24.44       42.98      9.80 o 
   8   2  15       37.38       62.33     12.86 o 
   1   3  15        8.63        7.82      4.28 o 
   2   3  15       76.91       80.45      7.87 o 
   3   3  15     1250.64     1227.73     51.29 o 
   4   3  15      237.62      243.32     13.92 o 
   5   3  15       15.85       29.53      7.50 o 
   6   3  15      105.29      121.89     11.23 o 
   7   3  15      138.50      146.01     16.09 o 
   8   3  15       95.98       97.66     16.18 o 
   0   4  15      259.88      312.66     25.95 o 
   1   4  15      910.56      835.43     37.33 o 
   2   4  15       46.57       42.14      6.34 o 
   3   4  15       58.90       76.97     10.11 o 
   4   4  15       25.37       29.60      7.32 o 
   5   4  15      370.58      381.42     26.58 o 
   6   4  15      103.75      106.76     12.06 o 
   7   4  15       48.72       34.94     10.04 o 
   8   4  15       78.81       91.46     16.93 o 
   1   5  15       51.50       50.29      7.99 o 
   2   5  15       84.09       89.65      8.77 o 
   3   5  15      217.77      205.78     17.54 o 
   4   5  15      121.75      135.97     15.43 o 
   5   5  15       21.39       22.95      7.57 o 
   6   5  15      291.16      274.06     23.13 o 
   7   5  15       42.03       44.79     10.10 o 
   8   5  15       99.95       98.40     17.80 o 
   0   6  15      936.64      847.96     56.16 o 
   1   6  15       34.55       53.23      7.53 o 
   2   6  15       13.50        9.50      5.06 o 
   3   6  15        0.52       -2.00      5.06 o 
   4   6  15      133.68      136.78     17.98 o 
   5   6  15       66.62       63.50     11.22 o 
   6   6  15       32.80       54.88     10.00 o 
   7   6  15       82.35       91.00     14.54 o 
   1   7  15      206.40      226.53     16.57 o 
   2   7  15      164.02      194.52     17.34 o 
   3   7  15      785.03      777.33     47.80 o 
   4   7  15       30.42       48.57     10.06 o 
   5   7  15      247.72      255.22     22.08 o 
   6   7  15       25.44       19.56      7.75 o 
   7   7  15       47.50       55.98     11.63 o 
   0   8  15      258.45      254.15     24.68 o 
   1   8  15      496.94      493.90     29.55 o 
   2   8  15       14.57       14.12      6.87 o 
   3   8  15       27.28       51.68      9.92 o 
   4   8  15        8.42        5.74      6.83 o 
   5   8  15      780.49      730.34     49.77 o 
   6   8  15       46.34       52.09     10.80 o 
   7   8  15      146.00      132.83     17.00 o 
   1   9  15       19.83       19.58      7.22 o 
   2   9  15        4.11        4.54      5.95 o 
   3   9  15      478.61      494.33     37.46 o 
   4   9  15      125.20      145.91     19.16 o 
   5   9  15        7.13       15.48      8.70 o 
   6   9  15      299.25      307.50     28.87 o 
   0  10  15       13.85       10.22     10.72 o 
   1  10  15      103.89      107.93     13.93 o 
   2  10  15        0.19        4.29      6.56 o 
   3  10  15      127.50      137.40     16.14 o 
   4  10  15       30.85       19.24      8.24 o 
   5  10  15      167.91      183.42     33.56 o 
   1  11  15      135.79      132.75     20.08 o 
   2  11  15       30.89       51.37     11.98 o 
   3  11  15       40.62       52.49     10.80 o 
   4  11  15       69.14       71.22     13.00 o 
   0  12  15        9.59       18.88     13.32 o 
   1  12  15      298.25      324.48     33.89 o 
   2  12  15       10.64       12.07      9.12 o 
   3  12  15        0.29        3.45      6.86 o 
   0   0  16     2453.46     2472.22    197.44 o 
   1   0  16       44.75       48.47      9.08 o 
   2   0  16      281.26      261.57     24.94 o 
   3   0  16       45.68       55.97      9.39 o 
   4   0  16      202.77      232.50     33.87 o 
   5   0  16      185.11      142.20     15.36 o 
   6   0  16      447.82      423.54     43.72 o 
   7   0  16      312.84      281.93     39.39 o 
   8   0  16       26.43       19.75     14.10 o 
   1   1  16        5.93        3.33      3.56 o 
   2   1  16      381.51      388.49     17.91 o 
   3   1  16       54.91       65.74      6.69 o 
   4   1  16     1001.28      987.56     61.21 o 
   5   1  16        1.93        9.15      5.70 o 
   6   1  16      232.82      239.12     23.17 o 
   7   1  16        1.30       12.50      6.97 o 
   8   1  16       81.03       71.75     19.12 o 
   0   2  16      455.08      460.09     36.66 o 
   1   2  16       28.05       35.56      5.98 o 
   2   2  16       51.74       58.35      7.79 o 
   3   2  16       39.59       54.33      9.92 o 
   4   2  16        9.28       17.33      6.56 o 
   5   2  16      106.57      108.87     11.74 o 
   6   2  16       61.83       77.41     12.32 o 
   7   2  16       88.90      100.39     16.22 o 
   8   2  16        3.65       11.10     10.17 o 
   1   3  16       14.96        9.53      4.57 o 
   2   3  16      140.06      146.08     11.38 o 
   3   3  16       13.08       13.85      5.33 o 
   4   3  16       13.64       24.74      7.45 o 
   5   3  16        0.58       -3.56      4.94 o 
   6   3  16        1.29        3.13      6.37 o 
   7   3  16        2.33        6.19      8.17 o 
   8   3  16       48.98       47.03     13.37 o 
   0   4  16      864.17      858.02     65.03 o 
   1   4  16       82.11       94.01      9.57 o 
   2   4  16       23.49       48.37     10.91 o 
   3   4  16       58.77       57.79      8.36 o 
   4   4  16      182.94      221.39     29.30 o 
   5   4  16        0.04        1.41      4.81 o 
   6   4  16      442.29      417.79     33.68 o 
   7   4  16       63.97       85.77     15.82 o 
   1   5  16        0.03        3.45      4.51 o 
   2   5  16      556.83      550.79     30.40 o 
   3   5  16      102.68      106.35     12.37 o 
   4   5  16      933.29     1020.45     83.31 o 
   5   5  16       61.52       70.16     11.49 o 
   6   5  16       29.73       41.49     11.50 o 
   7   5  16        0.21        3.38      7.38 o 
   0   6  16     1063.74     1034.70     70.18 o 
   1   6  16       15.88       18.42      6.13 o 
   2   6  16        0.39        4.84      5.75 o 
   3   6  16        3.67        1.39      5.25 o 
   4   6  16       30.65       57.82     10.77 o 
   5   6  16       24.46       34.80     10.02 o 
   6   6  16      609.32      649.82     45.98 o 
   7   6  16       74.00       66.05     15.03 o 
   1   7  16        1.15       15.31      9.58 o 
   2   7  16       20.97       60.43     17.68 o 
   3   7  16        0.05        2.65      6.30 o 
   4   7  16      295.45      318.64     37.39 o 
   5   7  16       11.44       21.32      8.91 o 
   6   7  16      117.21      136.79     17.32 o 
   0   8  16       52.67       56.58     13.89 o 
   1   8  16       13.86        4.41      6.31 o 
   2   8  16        2.61        7.46      6.30 o 
   3   8  16       33.82       30.09      9.22 o 
   4   8  16       23.64       28.50      9.19 o 
   5   8  16        0.36       -2.86      6.95 o 
   6   8  16       17.96       18.64      9.07 o 
   1   9  16        9.45       -2.17      5.86 o 
   2   9  16      189.70      216.29     21.60 o 
   3   9  16       14.36       20.21      8.58 o 
   4   9  16       28.52       65.10     12.14 o 
   5   9  16       45.44       58.56     13.08 o 
   0  10  16      896.83      900.16     97.00 o 
   1  10  16        0.47        7.17      7.99 o 
   2  10  16        1.44        9.48      7.47 o 
   3  10  16        5.52        6.82      7.03 o 
   4  10  16       18.59       31.33      9.87 o 
   1  11  16        1.37        1.47      7.00 o 
   2  11  16      331.00      331.91     39.27 o 
   1   1  17        0.05        1.60      3.66 o 
   2   1  17        0.60       -3.13      4.43 o 
   3   1  17      411.91      415.79     23.54 o 
   4   1  17       69.74       83.02     11.15 o 
   5   1  17       50.24       69.20     21.67 o 
   6   1  17       69.66       78.29     16.40 o 
   7   1  17      220.76      212.03     29.08 o 
   0   2  17      172.67      172.22     19.16 o 
   1   2  17      461.50      486.97     25.94 o 
   2   2  17       17.68       20.61      5.86 o 
   3   2  17        9.50        9.20      5.60 o 
   4   2  17        0.64        8.07      5.52 o 
   5   2  17     1086.05     1151.45    120.64 o 
   6   2  17        2.57        5.82      7.36 o 
   7   2  17       21.32       26.39     12.38 o 
   1   3  17       68.86       81.73      9.00 o 
   2   3  17        0.17       12.20      6.06 o 
   3   3  17     1925.83     1895.99     93.64 o 
   4   3  17       47.56       45.63      9.00 o 
   5   3  17        0.07       21.85      8.85 o 
   6   3  17      292.97      305.03     31.10 o 
   7   3  17      172.94      202.59     25.73 o 
   0   4  17       60.63       86.53     14.90 o 
   1   4  17      760.26      693.45     35.46 o 
   2   4  17        2.79       -1.64      4.25 o 
   3   4  17       22.63       43.51     15.65 o 
   4   4  17        2.90        3.97      5.56 o 
   5   4  17      274.93      305.35     41.00 o 
   6   4  17       28.45       23.81     10.36 o 
   1   5  17        2.53        3.84      5.15 o 
   2   5  17       10.64       12.74      6.67 o 
   3   5  17       13.69       28.71     11.64 o 
   4   5  17        0.01        2.62      5.96 o 
   5   5  17       11.08        8.37      7.22 o 
   6   5  17        0.04       -7.51      7.51 o 
   0   6  17       33.38       28.68     10.68 o 
   1   6  17      337.27      333.78     23.91 o 
   2   6  17       21.05       35.89     10.43 o 
   3   6  17       21.66       39.21      9.72 o 
   4   6  17      268.30      284.03     25.42 o 
   5   6  17      241.19      265.03     32.55 o 
   6   6  17       20.69       20.50      9.10 o 
   1   7  17      206.85      216.24     19.69 o 
   2   7  17       44.59       69.57     12.38 o 
   3   7  17     1198.76     1178.87     75.29 o 
   4   7  17       14.97       13.52      7.79 o 
   5   7  17       11.18        4.36      7.19 o 
   0   8  17        1.70        6.62      8.00 o 
   1   8  17      526.15      494.41     38.40 o 
   2   8  17       85.83       96.24     13.82 o 
   3   8  17       33.99       36.06      9.91 o 
   4   8  17       87.17       90.25     14.60 o 
   1   9  17       18.61       34.35     11.07 o 
   2   9  17        3.31        8.37      7.11 o 
   3   9  17      108.04      140.68     19.30 o 
   0  10  17        2.76        3.28      8.15 o 
   1  10  17       22.59       15.40      9.10 o 
   2  10  17       32.17       26.87     11.01 o 
   0   0  18      377.41      412.22     54.92 o 
   1   0  18      363.51      416.38     40.67 o 
   2   0  18       69.18       49.03     13.15 o 
   3   0  18       24.29       27.51     11.71 o 
   4   0  18      926.50      944.44    129.68 o 
   5   0  18      205.08      142.44     36.21 o 
   6   0  18      456.46      436.34     86.05 o 
   1   1  18       37.43       45.34      8.02 o 
   2   1  18      540.28      518.99     29.05 o 
   3   1  18      259.54      269.33     21.27 o 
   4   1  18      125.06      153.50     18.82 o 
   5   1  18       55.20       59.98     14.42 o 
   6   1  18      239.55      236.79     36.15 o 
   0   2  18       55.86       48.47     11.95 o 
   1   2  18      101.99       90.71     10.41 o 
   2   2  18      152.64      147.56     13.48 o 
   3   2  18      142.10      160.74     16.54 o 
   4   2  18       37.76       22.89      8.11 o 
   5   2  18        0.06       -6.69     11.27 o 
   6   2  18       22.12       17.05     11.14 o 
   1   3  18      108.58      134.38     14.07 o 
   2   3  18       57.60       68.27      9.59 o 
   3   3  18       15.84       24.82      8.13 o 
   4   3  18        1.50        7.47      6.59 o 
   5   3  18       62.43       65.43     15.28 o 
   0   4  18      576.38      585.95     47.77 o 
   1   4  18       78.67       98.83     11.60 o 
   2   4  18       49.61       62.92     11.04 o 
   3   4  18      199.46      194.19     19.23 o 
   4   4  18      335.24      332.48     28.23 o 
   5   4  18      190.70      183.12     36.22 o 
   1   5  18       31.50       33.37      7.63 o 
   2   5  18      741.76      731.36     49.12 o 
   3   5  18      321.97      306.19     25.96 o 
   4   5  18      336.96      357.53     30.24 o 
   5   5  18        0.51        5.46      7.31 o 
   0   6  18      371.64      323.37     37.19 o 
   1   6  18       19.27       28.67      8.74 o 
   2   6  18      331.88      354.12     30.00 o 
   3   6  18       32.68       39.72     10.15 o 
   4   6  18      130.33      145.19     18.64 o 
   1   7  18       89.40       89.25     13.87 o 
   2   7  18       31.85       35.87      9.94 o 
   3   7  18       16.82       23.84      8.99 o 
   0   8  18      193.55      184.02     34.63 o 
   1   8  18      109.85      105.20     17.81 o 
   2   8  18        0.01       -7.10      7.31 o 
   1   1  19       14.03       -3.18      6.23 o 
   2   1  19        5.45       11.22      7.48 o 
   3   1  19      112.07      132.72     19.46 o 
   4   1  19      111.20      118.48     25.76 o 
   0   2  19       61.00       91.95     19.41 o 
   1   2  19      262.55      290.03     26.35 o 
   2   2  19      402.85      439.62     34.33 o 
   3   2  19       44.57       54.88     13.29 o 
   4   2  19      102.06      116.12     25.49 o 
   1   3  19       82.40       81.82     11.12 o 
   2   3  19       91.21       87.68     13.61 o 
   3   3  19      531.39      519.94     45.03 o 
   4   3  19      450.83      413.57     38.89 o 
   0   4  19      255.15      300.01     34.10 o 
   1   4  19      217.77      215.15     21.75 o 
   2   4  19      322.81      301.57     26.01 o 
   3   4  19       21.75       16.07      7.73 o 
   1   5  19        6.22        6.32      6.04 o 
   2   5  19      139.38      125.73     16.52 o 
   3   5  19       10.31       26.40      9.53 o 
   0   6  19        0.73      -14.59     14.59 o 
   1   6  19       94.75       98.09     14.86 o 
   2   6  19       16.25       40.34     13.06 o 
   0   0  20      657.54      602.02     93.01 o 
   1   0  20      155.75      162.01     32.99 o 
   2   0  20        3.04        0.97      9.16 o 
   1   1  20        0.49       -1.96      6.40 o 
   2   1  20      196.58      201.34     27.76 o 
   0   2  20      103.49      119.57     26.89 o 
   1   2  20      125.03      135.13     17.52 o 
   2   2  20       43.84       28.96     11.74 o 
   1   3  20        1.57        4.28      7.78 o 
                                                 
